# Supplementary material for: Effects of Abscisic Acid and Salicylic Acid on Gene Expression in the Antiviral RNA Silencing Pathway in Arabidopsis
Source: Int J Mol Sci. 2019 May 23;20(10):2538. doi: 10.3390/ijms20102538 (PMC6566719; doi:10.3390/ijms20102538)
Supplement: Supplementary file 1 [file ijms-20-02538-s001.zip]

Archive with 5 entries (5 files):
- S1.tif
- S2.tif
- Table S1.xlsx
- Table S2.xlsx
- Table S3.xlsx
