# Supplementary material for: Effects of Abscisic Acid and Salicylic Acid on Gene Expression in the Antiviral RNA Silencing Pathway in Arabidopsis
Source: Int J Mol Sci. 2019 May 23;20(10):2538. doi: 10.3390/ijms20102538 (PMC6566719; doi:10.3390/ijms20102538)
Supplement: Supplementary file 1 [file ijms-20-02538-s001.zip › Table S1.xlsx]

## Sheet: AGO1
Transcription factors that are coexpressed with AGO1 "AT1G48410" under Hormone treatments			Pearson correlation coefficient (PCC)
Locus Name	Symbol	Position(Strand)	PCC value
T4G24470	TIFY1	-1982(+) ; -1965(-) ; -1829(-) ; -1722(+) ; -1467(+) ; -1466(-) ; -1243(+) ; -1230(-) ; -847(-) ; -742(-) ; -597(-) ; -437(-) ; -290(+) ; -244(+) ; 22(-) ; 58(+) ; -1983(+) ; -1964(-) ; -1881(-) ; -1828(-) ; -1823(+) ; -1809(-) ; -1803(-) ; -1757(+) ; -1756(-) ; -1747(-) ; -1723(+) ; -1675(-) ; -1668(+) ; -1615(-) ; -1559(-) ; -1540(+) ; -1539(-) ; -1477(-) ; -1472(+) ; -1468(+) ; -1465(-) ; -144…	0.97
AT1G23380	KNAT6	-950(+) ; -1970(-) ; -1630(-) ; -1411(+) ; -1184(-) ; -1164(+) ; -1090(+) ; -948(+) ; -876(-) ; -801(+) ; -668(+) ; -627(+) ; -163(-) ; -118(-) ; -93(+)	0.97
AT1G51600	TIFY2A	-1982(+) ; -1965(-) ; -1829(-) ; -1722(+) ; -1467(+) ; -1466(-) ; -1243(+) ; -1230(-) ; -847(-) ; -742(-) ; -597(-) ; -437(-) ; -290(+) ; -244(+) ; 22(-) ; 58(+) ; -1983(+) ; -1964(-) ; -1881(-) ; -1828(-) ; -1823(+) ; -1809(-) ; -1803(-) ; -1757(+) ; -1756(-) ; -1747(-) ; -1723(+) ; -1675(-) ; -1668(+) ; -1615(-) ; -1559(-) ; -1540(+) ; -1539(-) ; -1477(-) ; -1472(+) ; -1468(+) ; -1465(-) ; -144…	0.97
AT4G15090	FAR1	-1134(+)	0.96
AT5G06100	MYB33	-1844(-) ; -1453(+) ; -1393(+) ; -476(-)	0.96
AT3G24050	GATA1	-1982(+) ; -1965(-) ; -1829(-) ; -1722(+) ; -1467(+) ; -1466(-) ; -1243(+) ; -1230(-) ; -847(-) ; -742(-) ; -597(-) ; -437(-) ; -290(+) ; -244(+) ; 22(-) ; 58(+) ; -1983(+) ; -1964(-) ; -1881(-) ; -1828(-) ; -1823(+) ; -1809(-) ; -1803(-) ; -1757(+) ; -1756(-) ; -1747(-) ; -1723(+) ; -1675(-) ; -1668(+) ; -1615(-) ; -1559(-) ; -1540(+) ; -1539(-) ; -1477(-) ; -1472(+) ; -1468(+) ; -1465(-) ; -144…	0.96
AT3G22170	FHY3	-1134(+)	0.96
AT3G26744	ICE1	-1509(+) ; -1509(-) ; -955(+) ; -955(-) ; -451(+) ; -451(-) ; -77(+) ; -77(-)	0.96
AT1G55110	AtIDD7	-699(+) ; -218(+)	0.96
AT3G10800	BZIP28	-956(+) ; -166(+) ; -86(+)	0.96
AT4G29000	AT4G29000	-1889(-) ; -459(+)	0.96
AT5G10030	TGA4	-1187(+) ; -166(+) ; -1970(-) ; -1881(-) ; -1844(+) ; -1693(-) ; -1646(-) ; -1630(-) ; -1556(-) ; -1520(-) ; -1493(-) ; -1488(+) ; -1451(+) ; -1448(-) ; -1441(-) ; -1411(+) ; -1388(-) ; -1184(-) ; -1166(-) ; -1164(+) ; -1137(-) ; -1135(+) ; -1090(+) ; -1064(+) ; -1043(+) ; -995(-) ; -953(-) ; -951(+) ; -948(+) ; -897(-) ; -876(-) ; -801(+) ; -713(-) ; -668(+) ; -653(-) ; -627(+) ; -623(+) ; -620(…	0.96
AT4G30935	WRKY32	-1630(-) ; -1412(+) ; -1091(+) ; -669(+) ; -628(+) ; -1970(-) ; -876(-) ; -801(+) ; -627(+) ; -118(-) ; -93(+)	0.96
AT5G16820	HSF3	-206(+) ; -206(-)	0.95
AT3G20910	NF-YA9	-1973(-) ; -1961(+) ; -1960(+) ; -1954(+) ; -1942(+) ; -1940(-) ; -1932(+) ; -1832(+) ; -1811(+) ; -1800(+) ; -1749(+) ; -1709(+) ; -1670(-) ; -1617(+) ; -1597(+) ; -1550(+) ; -1538(-) ; -1502(-) ; -1479(+) ; -1470(-) ; -1463(+) ; -1266(+) ; -1256(+) ; -1200(+) ; -1121(+) ; -1088(+) ; -1069(-) ; -1030(+) ; -992(+) ; -980(-) ; -965(+) ; -918(-) ; -833(-) ; -818(-) ; -805(+) ; -798(+) ; -709(-) ; -…	0.95
AT2G24260	LRL1	-1510(+) ; -1510(-) ; -1131(+) ; -1131(-) ; -956(+) ; -956(-) ; -957(+) ; -957(-) ; -956(+) ; -956(-) ; -957(+) ; -956(-)	0.95
AT4G26150	GATA22	-1759(+) ; -516(+) ; -1982(+) ; -1965(-) ; -1829(-) ; -1722(+) ; -1467(+) ; -1466(-) ; -1243(+) ; -1230(-) ; -847(-) ; -742(-) ; -597(-) ; -437(-) ; -290(+) ; -244(+) ; 22(-) ; 58(+) ; -1983(+) ; -1964(-) ; -1881(-) ; -1828(-) ; -1823(+) ; -1809(-) ; -1803(-) ; -1757(+) ; -1756(-) ; -1747(-) ; -1723(+) ; -1675(-) ; -1668(+) ; -1615(-) ; -1559(-) ; -1540(+) ; -1539(-) ; -1477(-) ; -1472(+) ; -1468…	0.95
AT2G20180	PIL5	-957(+) ; -957(-) ; -962(+) ; -956(-) ; -1509(+) ; -1509(-) ; -1168(+) ; -1168(-) ; -1130(+) ; -1130(-) ; -955(+) ; -955(-) ; -451(+) ; -451(-) ; -165(+) ; -165(-) ; -85(+) ; -85(-)	0.95
AT1G75240	AtHB33	-1993(-) ; -1976(+) ; -1975(-) ; -1942(-) ; -1800(-) ; -1709(-) ; -1706(+) ; -1666(+) ; -1492(-) ; -1489(+) ; -1446(-) ; -1344(+) ; -1341(+) ; -1338(-) ; -1323(-) ; -1308(+) ; -1305(+) ; -1302(-) ; -1299(+) ; -1298(-) ; -1289(-) ; -1274(+) ; -1175(-) ; -1172(+) ; -1085(+) ; -1078(-) ; -1009(+) ; -975(+) ; -788(-) ; -755(-) ; -712(-) ; -518(+) ; -510(-) ; -493(+) ; -492(-) ; -489(-) ; -481(+) ; -4…	0.95
AT1G17590	NF-YA8	-1973(-) ; -1961(+) ; -1960(+) ; -1954(+) ; -1942(+) ; -1940(-) ; -1932(+) ; -1832(+) ; -1811(+) ; -1800(+) ; -1749(+) ; -1709(+) ; -1670(-) ; -1617(+) ; -1597(+) ; -1550(+) ; -1538(-) ; -1502(-) ; -1479(+) ; -1470(-) ; -1463(+) ; -1266(+) ; -1256(+) ; -1200(+) ; -1121(+) ; -1088(+) ; -1069(-) ; -1030(+) ; -992(+) ; -980(-) ; -965(+) ; -918(-) ; -833(-) ; -818(-) ; -805(+) ; -798(+) ; -709(-) ; -…	0.95
AT1G72830	HAP2C	-1973(-) ; -1961(+) ; -1960(+) ; -1954(+) ; -1942(+) ; -1940(-) ; -1932(+) ; -1832(+) ; -1811(+) ; -1800(+) ; -1749(+) ; -1709(+) ; -1670(-) ; -1617(+) ; -1597(+) ; -1550(+) ; -1538(-) ; -1502(-) ; -1479(+) ; -1470(-) ; -1463(+) ; -1266(+) ; -1256(+) ; -1200(+) ; -1121(+) ; -1088(+) ; -1069(-) ; -1030(+) ; -992(+) ; -980(-) ; -965(+) ; -918(-) ; -833(-) ; -818(-) ; -805(+) ; -798(+) ; -709(-) ; -…	0.95
AT4G17950	AT4G17950	-1087(-) ; -1081(+)	0.95
AT3G16857	ARR1	-1747(-) ; -1477(-) ; -1444(-) ; -1336(-) ; -1216(-) ; -1197(+) ; -1071(+) ; -677(-) ; -495(+) ; -483(+) ; -394(+) ; -332(+) ; -254(+) ; -190(+) ; 5(-)	0.95
AT1G69010	BIM2	-957(+) ; -957(-)	0.95
AT2G42430	LBD16	-196(-) ; -194(+)	0.95
AT5G06950	TGA2	-1187(+) ; -166(+) ; -1186(+) ; -165(+) ; -1970(-) ; -1881(-) ; -1844(+) ; -1693(-) ; -1646(-) ; -1630(-) ; -1556(-) ; -1520(-) ; -1493(-) ; -1488(+) ; -1451(+) ; -1448(-) ; -1441(-) ; -1411(+) ; -1388(-) ; -1184(-) ; -1166(-) ; -1164(+) ; -1137(-) ; -1135(+) ; -1090(+) ; -1064(+) ; -1043(+) ; -995(-) ; -953(-) ; -951(+) ; -948(+) ; -897(-) ; -876(-) ; -801(+) ; -713(-) ; -668(+) ; -653(-) ; -627…	0.95
AT1G70000	AT1G70000	-293(-) ; -292(+) ; -293(-) ; -292(-)	0.95
AT3G57390	AGL18	-1232(+) ; -1122(-) ; -236(+)	0.95
AT2G36270	ABI5	-958(-) ; -88(-)	0.94
AT5G04760	AT5G04760	-745(+) ; -440(+)	0.94
AT3G50410	OBP1	-1930(+) ; -1929(+) ; -1916(-) ; -1897(+) ; -1866(-) ; -1857(-) ; -1783(-) ; -1768(-) ; -1745(-) ; -1732(+) ; -1717(-) ; -1575(+) ; -1334(-) ; -1328(-) ; -1327(-) ; -1282(+) ; -1264(+) ; -1221(+) ; -1190(-) ; -1189(-) ; -1094(-) ; -1006(+) ; -987(+) ; -929(+) ; -901(+) ; -855(+) ; -745(-) ; -695(-) ; -694(-) ; -672(-) ; -631(-) ; -544(-) ; -543(-) ; -402(-) ; -256(+) ; -199(-) ; -138(+) ; -124(-)…	0.94
AT4G04890	PDF2	-18(-)	0.94
AT2G20110	AT2G20110	-574(+) ; -359(+) ; -359(-)	0.94
AT3G13445	TFIID-1	-1382(+) ; -1117(-) ; -1090(+) ; -1089(-) ; -743(+) ; -742(-) ; -1104(+) ; -726(+) ; -549(-) ; -727(+) ; -1103(+) ; -786(+) ; -1382(+) ; -1117(-) ; -1090(+) ; -1089(-) ; -743(+) ; -742(-) ; -1105(+) ; -727(+) ; -544(-)	0.94
AT1G06070	AT1G06070	-948(+)	0.94
AT3G02990	ATHSFA1E	-206(+) ; -206(-)	0.94
AT2G35530	bZIP16	-957(+) ; -167(+) ; -87(+) ; -958(+) ; -168(+) ; -88(+) ; -958(+) ; -168(+) ; -88(+) ; -956(+) ; -166(+) ; -86(+)	0.94
AT1G19485	AT1G19485	-1087(-) ; -1081(+) ; -1106(+) ; -993(+) ; -541(-) ; -270(+) ; -1051(-) ; -1051(-) ; -522(+)	0.93
AT1G32240	KAN2	-383(-)	0.93
AT3G05690	UNE8	-1973(-) ; -1961(+) ; -1960(+) ; -1954(+) ; -1942(+) ; -1940(-) ; -1932(+) ; -1832(+) ; -1811(+) ; -1800(+) ; -1749(+) ; -1709(+) ; -1670(-) ; -1617(+) ; -1597(+) ; -1550(+) ; -1538(-) ; -1502(-) ; -1479(+) ; -1470(-) ; -1463(+) ; -1266(+) ; -1256(+) ; -1200(+) ; -1121(+) ; -1088(+) ; -1069(-) ; -1030(+) ; -992(+) ; -980(-) ; -965(+) ; -918(-) ; -833(-) ; -818(-) ; -805(+) ; -798(+) ; -709(-) ; -…	0.93
AT4G12020	WRKY19	-1630(-) ; -1412(+) ; -1091(+) ; -669(+) ; -628(+) ; -1970(-) ; -876(-) ; -801(+) ; -627(+) ; -118(-) ; -93(+)	0.93
AT4G36260	STY2	-37(+)	0.93
AT2G04880	ZAP1	-429(+)	0.93
AT1G54830	NF-YC3	-1973(-) ; -1961(+) ; -1960(+) ; -1954(+) ; -1942(+) ; -1940(-) ; -1932(+) ; -1832(+) ; -1811(+) ; -1800(+) ; -1749(+) ; -1709(+) ; -1670(-) ; -1617(+) ; -1597(+) ; -1550(+) ; -1538(-) ; -1502(-) ; -1479(+) ; -1470(-) ; -1463(+) ; -1266(+) ; -1256(+) ; -1200(+) ; -1121(+) ; -1088(+) ; -1069(-) ; -1030(+) ; -992(+) ; -980(-) ; -965(+) ; -918(-) ; -833(-) ; -818(-) ; -805(+) ; -798(+) ; -709(-) ; -…	0.93
AT2G40950	BZIP17	-956(+) ; -166(+) ; -86(+)	0.93
AT1G14900	HMGA	-1051(-) ; -524(+)	0.93
AT5G54680	ILR3	-957(+) ; -957(-)	0.93
AT4G34680	GATA3	-1760(-) ; -517(-) ; -1982(+) ; -1965(-) ; -1829(-) ; -1722(+) ; -1467(+) ; -1466(-) ; -1243(+) ; -1230(-) ; -847(-) ; -742(-) ; -597(-) ; -437(-) ; -290(+) ; -244(+) ; 22(-) ; 58(+) ; -1983(+) ; -1964(-) ; -1881(-) ; -1828(-) ; -1823(+) ; -1809(-) ; -1803(-) ; -1757(+) ; -1756(-) ; -1747(-) ; -1723(+) ; -1675(-) ; -1668(+) ; -1615(-) ; -1559(-) ; -1540(+) ; -1539(-) ; -1477(-) ; -1472(+) ; -1468…	0.93
AT5G65080	AGL68	-1232(+)	0.93
AT2G34710	PHB	-1284(-) ; -1284(-)	0.93
AT4G17750	HSF1	-206(+) ; -206(-)	0.93
AT1G32150	bZIP68	-957(+) ; -167(+) ; -87(+)	0.93
AT3G12250	TGA6	-166(+) ; -1970(-) ; -1881(-) ; -1844(+) ; -1693(-) ; -1646(-) ; -1630(-) ; -1556(-) ; -1520(-) ; -1493(-) ; -1488(+) ; -1451(+) ; -1448(-) ; -1441(-) ; -1411(+) ; -1388(-) ; -1184(-) ; -1166(-) ; -1164(+) ; -1137(-) ; -1135(+) ; -1090(+) ; -1064(+) ; -1043(+) ; -995(-) ; -953(-) ; -951(+) ; -948(+) ; -897(-) ; -876(-) ; -801(+) ; -713(-) ; -668(+) ; -653(-) ; -627(+) ; -623(+) ; -620(-) ; -593(-…	0.93
AT3G11440	ATMYB65	-1844(-) ; -1453(+) ; -1393(+) ; -476(-)	0.93
AT5G06839	bZIP65	-166(+) ; -166(+) ; -1187(+) ; -166(+) ; -165(+) ; -1187(+) ; -166(+) ; -1633(+) ; -1187(+) ; -166(+) ; -165(+) ; -1187(+) ; -166(+)	0.92
AT5G66730	AT5G66730	-699(+) ; -218(+)	0.92
AT4G00730	ANL2	-1979(-) ; -1302(-) ; -418(-) ; -356(-) ; -68(-)	0.92
AT1G01720	ATAF1	-1489(+) ; -537(-) ; -630(-)	0.92
AT4G36730	GBF1	-958(+) ; -168(+) ; -88(+) ; -956(+) ; -166(+) ; -86(+)	0.92
AT3G24650	ABI3	-1516(-) ; -1515(+) ; -446(-) ; -445(+)	0.92
AT1G43700	VIP1	-1842(+) ; -1649(-) ; -4(-)	0.92
AT2G38880	NF-YB1	-1973(-) ; -1961(+) ; -1960(+) ; -1954(+) ; -1942(+) ; -1940(-) ; -1932(+) ; -1832(+) ; -1811(+) ; -1800(+) ; -1749(+) ; -1709(+) ; -1670(-) ; -1617(+) ; -1597(+) ; -1550(+) ; -1538(-) ; -1502(-) ; -1479(+) ; -1470(-) ; -1463(+) ; -1266(+) ; -1256(+) ; -1200(+) ; -1121(+) ; -1088(+) ; -1069(-) ; -1030(+) ; -992(+) ; -980(-) ; -965(+) ; -918(-) ; -833(-) ; -818(-) ; -805(+) ; -798(+) ; -709(-) ; -…	0.92
AT1G33060	ANAC014	-1997(-) ; -988(-)	0.92
AT1G77450	anac032	-1489(+) ; -537(-)	0.92
AT3G20770	EIN3	-1518(+) ; -1518(-) ; -1514(+) ; -1514(-) ; -444(+) ; -444(-)	0.91
AT1G18330	EPR1	-1832(+) ; -1723(-)	0.91
AT1G46264	AT-HSFB4	-206(+) ; -206(-)	0.91
AT2G21230	AT2G21230	-73(+)	0.91
AT1G67970	AT-HSFA8	-206(+) ; -206(-)	0.91
AT4G01250	WRKY22	-1630(-) ; -1412(+) ; -1091(+) ; -669(+) ; -628(+) ; -1970(-) ; -876(-) ; -801(+) ; -627(+) ; -118(-) ; -93(+)	0.91
AT3G14230	RAP2.2	-1984(-) ; -1980(-) ; -1963(+) ; -1923(+) ; -1902(-) ; -1827(+) ; -1824(-) ; -1821(+) ; -1818(-) ; -1808(+) ; -1802(+) ; -1790(+) ; -1761(-) ; -1755(+) ; -1752(-) ; -1746(+) ; -1737(-) ; -1727(+) ; -1724(-) ; -1711(+) ; -1674(+) ; -1669(-) ; -1662(-) ; -1614(+) ; -1585(-) ; -1541(-) ; -1533(+) ; -1530(-) ; -1529(+) ; -1526(-) ; -1476(+) ; -1473(-) ; -1469(-) ; -1464(+) ; -1455(-) ; -1443(+) ; -14…	0.91
AT5G44080	AT5G44080	-956(+) ; -956(-)	0.91
AT5G10140	FLC	-1232(+)	0.9
AT4G35550	ATWOX13	-1811(-) ; -1473(+) ; -1473(-) ; -1710(+) ; -1710(-) ; -1303(+) ; -1303(-) ; -1013(-) ; -419(-) ; -357(-) ; -266(-)	0.9
AT1G30490	ATHB9	-1284(-) ; -1284(-) ; -1284(-) ; -1993(+)	0.9
AT2G03340	WRKY3	-1630(-) ; -1412(+) ; -1091(+) ; -669(+) ; -628(+) ; -1970(-) ; -876(-) ; -801(+) ; -627(+) ; -118(-) ; -93(+)	0.9
AT4G35580	NTL9	-1997(-) ; -988(-)	0.9
AT4G18020	APRR2	-1220(+) ; -1747(-) ; -1477(-) ; -1444(-) ; -1336(-) ; -1216(-) ; -1197(+) ; -1071(+) ; -677(-) ; -495(+) ; -483(+) ; -394(+) ; -332(+) ; -254(+) ; -190(+) ; 5(-)	0.9

## Sheet: AGO2
Transcription factors that are coexpressed with AGO2 "AT1G31280" under Hormone treatments			Pearson correlation coefficient (PCC)
Locus Name	Symbol	Position(Strand)	PCC value
AT5G06960	OBF5	-1972(-) ; -1967(+) ; -1964(+) ; -1877(+) ; -1626(-) ; -1566(-) ; -1556(+) ; -1533(-) ; -1508(+) ; -1487(+) ; -1484(+) ; -1457(-) ; -1398(+) ; -1390(+) ; -1372(+) ; -1338(+) ; -1325(+) ; -1283(-) ; -1246(+) ; -1237(+) ; -1163(+) ; -1116(+) ; -1044(+) ; -1041(-) ; -1022(-) ; -1004(-) ; -947(-) ; -928(-) ; -898(+) ; -871(+) ; -245(+) ; -169(+) ; -147(+) ; -138(-) ; -56(+) ; 26(-)	0.98
AT1G17590	NF-YA8	-1938(+) ; -1912(-) ; -1874(+) ; -1854(-) ; -1816(+) ; -1808(-) ; -1787(-) ; -1749(+) ; -1747(-) ; -1703(+) ; -1669(+) ; -1623(+) ; -1598(+) ; -1542(+) ; -1529(-) ; -1519(+) ; -1516(-) ; -1411(+) ; -1409(-) ; -1375(-) ; -1369(+) ; -1331(-) ; -1330(-) ; -1274(-) ; -1254(-) ; -1225(+) ; -1222(-) ; -1221(-) ; -1215(-) ; -1182(-) ; -1179(+) ; -1176(-) ; -1165(-) ; -1122(-) ; -1086(+) ; -1056(+) ; -10…	0.97
AT3G05690	UNE8	-1938(+) ; -1912(-) ; -1874(+) ; -1854(-) ; -1816(+) ; -1808(-) ; -1787(-) ; -1749(+) ; -1747(-) ; -1703(+) ; -1669(+) ; -1623(+) ; -1598(+) ; -1542(+) ; -1529(-) ; -1519(+) ; -1516(-) ; -1411(+) ; -1409(-) ; -1375(-) ; -1369(+) ; -1331(-) ; -1330(-) ; -1274(-) ; -1254(-) ; -1225(+) ; -1222(-) ; -1221(-) ; -1215(-) ; -1182(-) ; -1179(+) ; -1176(-) ; -1165(-) ; -1122(-) ; -1086(+) ; -1056(+) ; -10…	0.97
AT4G30935	WRKY32	-1879(-) ; -1374(-) ; -1880(-) ; -1375(-) ; -1879(-) ; -1374(-) ; -1878(-) ; -1571(+) ; -1373(-) ; -1972(-) ; -1878(+) ; -1566(-) ; -1373(+) ; -138(-) ; -1972(-) ; -1877(+) ; -1566(-) ; -1533(-) ; -1372(+) ; -1246(+) ; -928(-) ; -898(+)	0.97
AT4G04890	PDF2	-1889(-)	0.97
AT4G29000	AT4G29000	-1861(+) ; -8(-)	0.97
AT1G09770	CDC5	-1119(-) ; 43(+)	0.97
AT2G24260	LRL1	-1964(-) ; -1305(+) ; -1056(-)	0.97
AT3G50410	OBP1	-1991(+) ; -1990(+) ; -1978(-) ; -1906(-) ; -1881(-) ; -1864(+) ; -1843(-) ; -1795(+) ; -1766(+) ; -1765(+) ; -1726(+) ; -1719(+) ; -1718(+) ; -1681(+) ; -1680(+) ; -1616(-) ; -1606(-) ; -1595(+) ; -1589(+) ; -1584(-) ; -1568(+) ; -1562(+) ; -1474(+) ; -1381(+) ; -1313(+) ; -1288(+) ; -1197(+) ; -1167(-) ; -1111(+) ; -1076(-) ; -1061(+) ; -1033(-) ; -981(-) ; -976(+) ; -957(+) ; -937(+) ; -922(+)…	0.97
AT2G20110	AT2G20110	-1800(+) ; -1800(-) ; -323(-) ; -270(+) ; -270(-)	0.97
AT2G20180	PIL5	-1963(+) ; -1963(-) ; -1454(+) ; -1454(-) ; -1304(+) ; -1304(-) ; -1125(+) ; -1125(-) ; -1055(+) ; -1055(-) ; -949(+) ; -949(-) ; 24(+) ; 24(-)	0.97
AT1G23380	KNAT6	-1972(-) ; -1877(+) ; -1566(-) ; -1533(-) ; -1372(+) ; -1246(+) ; -928(-) ; -898(+) ; -138(-) ; -56(+)	0.97
AT5G06950	TGA2	-1972(-) ; -1967(+) ; -1964(+) ; -1877(+) ; -1626(-) ; -1566(-) ; -1556(+) ; -1533(-) ; -1508(+) ; -1487(+) ; -1484(+) ; -1457(-) ; -1398(+) ; -1390(+) ; -1372(+) ; -1338(+) ; -1325(+) ; -1283(-) ; -1246(+) ; -1237(+) ; -1163(+) ; -1116(+) ; -1044(+) ; -1041(-) ; -1022(-) ; -1004(-) ; -947(-) ; -928(-) ; -898(+) ; -871(+) ; -245(+) ; -169(+) ; -147(+) ; -138(-) ; -56(+) ; 26(-) ; -1247(+) ; -899(…	0.97
AT5G16820	HSF3	-1898(-) ; -1553(-) ; -1470(-) ; -122(+)	0.97
AT3G61830	ARF18	-1015(-)	0.97
AT4G26150	GATA22	54(-) ; -1850(+) ; -1723(+) ; -1638(+) ; -1619(-) ; -1494(-) ; -1471(+) ; -1150(+) ; -1136(+) ; -892(+) ; -517(+) ; -363(+) ; -256(+) ; -34(+) ; 81(-) ; -1954(-) ; -1929(-) ; -1851(+) ; -1785(+) ; -1770(-) ; -1724(+) ; -1708(+) ; -1707(-) ; -1639(+) ; -1629(-) ; -1618(-) ; -1501(+) ; -1493(-) ; -1487(+) ; -1472(+) ; -1430(+) ; -1268(+) ; -1267(-) ; -1252(+) ; -1240(+) ; -1237(+) ; -1229(-) ; -120…	0.97
AT4G24470	TIFY1	-1850(+) ; -1723(+) ; -1638(+) ; -1619(-) ; -1494(-) ; -1471(+) ; -1150(+) ; -1136(+) ; -892(+) ; -517(+) ; -363(+) ; -256(+) ; -34(+) ; 81(-) ; -1954(-) ; -1929(-) ; -1851(+) ; -1785(+) ; -1770(-) ; -1724(+) ; -1708(+) ; -1707(-) ; -1639(+) ; -1629(-) ; -1618(-) ; -1501(+) ; -1493(-) ; -1487(+) ; -1472(+) ; -1430(+) ; -1268(+) ; -1267(-) ; -1252(+) ; -1240(+) ; -1237(+) ; -1229(-) ; -1209(-) ; -…	0.97
AT2G40950	BZIP17	-1966(-) ; 23(+)	0.96
AT2G42280	AT2G42280	-188(-)	0.96
AT3G26744	ICE1	-1951(+) ; -1951(-) ; -1422(+) ; -1422(-) ; -1376(+) ; -1376(-) ; -1304(+) ; -1304(-) ; -1125(+) ; -1125(-) ; -1055(+) ; -1055(-) ; -728(+) ; -728(-) ; -239(+) ; -239(-)	0.96
AT4G00730	ANL2	-1935(-)	0.96
AT1G75240	AtHB33	-1996(-) ; -1956(-) ; -1935(-) ; -1932(+) ; -1931(-) ; -1917(-) ; -1772(-) ; -1747(+) ; -1686(-) ; -1664(+) ; -1631(-) ; -1620(+) ; -1512(-) ; -1318(+) ; -1277(-) ; -1250(+) ; -1193(-) ; -1190(+) ; -1135(-) ; -1086(-) ; -1073(-) ; -1029(-) ; -836(+) ; -812(-) ; -655(-) ; -523(-) ; -516(-) ; -471(-) ; -275(+) ; -264(+) ; -255(-) ; -112(-) ; -31(+)	0.96
AT2G38340	DREB19	-1459(+)	0.96
AT3G12250	TGA6	-1972(-) ; -1967(+) ; -1964(+) ; -1877(+) ; -1626(-) ; -1566(-) ; -1556(+) ; -1533(-) ; -1508(+) ; -1487(+) ; -1484(+) ; -1457(-) ; -1398(+) ; -1390(+) ; -1372(+) ; -1338(+) ; -1325(+) ; -1283(-) ; -1246(+) ; -1237(+) ; -1163(+) ; -1116(+) ; -1044(+) ; -1041(-) ; -1022(-) ; -1004(-) ; -947(-) ; -928(-) ; -898(+) ; -871(+) ; -245(+) ; -169(+) ; -147(+) ; -138(-) ; -56(+) ; 26(-)	0.96
AT1G70000	AT1G70000	-1726(-) ; -520(-) ; -366(-) ; -1725(+) ; -519(+) ; -1726(-) ; -520(-) ; -519(-)	0.96
AT1G32240	KAN2	-516(+) ; -516(-) ; -288(+) ; -288(-)	0.96
AT1G59750	ARF1	-1015(-)	0.96
AT1G72830	HAP2C	-1938(+) ; -1912(-) ; -1874(+) ; -1854(-) ; -1816(+) ; -1808(-) ; -1787(-) ; -1749(+) ; -1747(-) ; -1703(+) ; -1669(+) ; -1623(+) ; -1598(+) ; -1542(+) ; -1529(-) ; -1519(+) ; -1516(-) ; -1411(+) ; -1409(-) ; -1375(-) ; -1369(+) ; -1331(-) ; -1330(-) ; -1274(-) ; -1254(-) ; -1225(+) ; -1222(-) ; -1221(-) ; -1215(-) ; -1182(-) ; -1179(+) ; -1176(-) ; -1165(-) ; -1122(-) ; -1086(+) ; -1056(+) ; -10…	0.96
AT3G13445	TFIID-1	-362(+) ; -362(+) ; -284(-) ; -363(+)	0.96
AT3G24050	GATA1	58(+) ; -1850(+) ; -1723(+) ; -1638(+) ; -1619(-) ; -1494(-) ; -1471(+) ; -1150(+) ; -1136(+) ; -892(+) ; -517(+) ; -363(+) ; -256(+) ; -34(+) ; 81(-) ; -1954(-) ; -1929(-) ; -1851(+) ; -1785(+) ; -1770(-) ; -1724(+) ; -1708(+) ; -1707(-) ; -1639(+) ; -1629(-) ; -1618(-) ; -1501(+) ; -1493(-) ; -1487(+) ; -1472(+) ; -1430(+) ; -1268(+) ; -1267(-) ; -1252(+) ; -1240(+) ; -1237(+) ; -1229(-) ; -120…	0.96
AT1G19485	AT1G19485	-1726(+) ; -1687(+) ; -490(+) ; -485(+) ; -256(+) ; -50(-) ; -1784(-) ; -852(-) ; -723(-) ; -499(+) ; -486(+) ; -403(-) ; -386(-) ; -360(+) ; -252(+) ; -820(-) ; -437(+)	0.96
AT3G24120	AT3G24120	-412(-)	0.96
AT3G16857	ARR1	-412(-) ; -1929(-) ; -1133(-) ; -856(-) ; -830(+) ; -797(-) ; -790(-) ; -690(-) ; -634(+) ; -579(+) ; -540(+) ; -495(-) ; -411(+) ; -374(-) ; -353(+) ; -329(-)	0.96
AT1G14900	HMGA	-820(-) ; -439(+)	0.96
AT1G30970	SUF4	-1231(-) ; -26(-)	0.96
AT2G01060	AT2G01060	-412(-)	0.96
AT4G17750	HSF1	-1898(-) ; -1553(-) ; -1470(-) ; -122(+)	0.96
AT2G38880	NF-YB1	-1938(+) ; -1912(-) ; -1874(+) ; -1854(-) ; -1816(+) ; -1808(-) ; -1787(-) ; -1749(+) ; -1747(-) ; -1703(+) ; -1669(+) ; -1623(+) ; -1598(+) ; -1542(+) ; -1529(-) ; -1519(+) ; -1516(-) ; -1411(+) ; -1409(-) ; -1375(-) ; -1369(+) ; -1331(-) ; -1330(-) ; -1274(-) ; -1254(-) ; -1225(+) ; -1222(-) ; -1221(-) ; -1215(-) ; -1182(-) ; -1179(+) ; -1176(-) ; -1165(-) ; -1122(-) ; -1086(+) ; -1056(+) ; -10…	0.96
AT1G06070	AT1G06070	-242(+)	0.95
AT1G77080	FLM	-952(+) ; -81(-)	0.95
AT4G13640	UNE16	-412(-)	0.95
AT1G51600	TIFY2A	-1850(+) ; -1723(+) ; -1638(+) ; -1619(-) ; -1494(-) ; -1471(+) ; -1150(+) ; -1136(+) ; -892(+) ; -517(+) ; -363(+) ; -256(+) ; -34(+) ; 81(-) ; -1954(-) ; -1929(-) ; -1851(+) ; -1785(+) ; -1770(-) ; -1724(+) ; -1708(+) ; -1707(-) ; -1639(+) ; -1629(-) ; -1618(-) ; -1501(+) ; -1493(-) ; -1487(+) ; -1472(+) ; -1430(+) ; -1268(+) ; -1267(-) ; -1252(+) ; -1240(+) ; -1237(+) ; -1229(-) ; -1209(-) ; -…	0.95
AT3G02990	ATHSFA1E	-1898(-) ; -1553(-) ; -1470(-) ; -122(+)	0.95
AT5G18450	AT5G18450	-1459(+)	0.94
AT3G57390	AGL18	-732(-) ; -727(-) ; -726(-) ; -725(-) ; -724(-) ; -723(-) ; -722(-) ; -721(-) ; -720(-) ; -86(-) ; -952(+) ; -81(-)	0.94
AT5G05410	DREB2	-1459(+)	0.94
AT3G10800	BZIP28	-1966(-) ; 23(+)	0.94
AT3G20910	NF-YA9	-1938(+) ; -1912(-) ; -1874(+) ; -1854(-) ; -1816(+) ; -1808(-) ; -1787(-) ; -1749(+) ; -1747(-) ; -1703(+) ; -1669(+) ; -1623(+) ; -1598(+) ; -1542(+) ; -1529(-) ; -1519(+) ; -1516(-) ; -1411(+) ; -1409(-) ; -1375(-) ; -1369(+) ; -1331(-) ; -1330(-) ; -1274(-) ; -1254(-) ; -1225(+) ; -1222(-) ; -1221(-) ; -1215(-) ; -1182(-) ; -1179(+) ; -1176(-) ; -1165(-) ; -1122(-) ; -1086(+) ; -1056(+) ; -10…	0.94
AT5G65080	AGL68	-952(+) ; -81(-)	0.94
AT3G14230	RAP2.2	-2000(-) ; -1928(+) ; -1886(+) ; -1870(+) ; -1852(-) ; -1823(-) ; -1800(+) ; -1786(-) ; -1769(+) ; -1745(-) ; -1740(-) ; -1739(+) ; -1713(+) ; -1709(-) ; -1698(+) ; -1695(-) ; -1640(-) ; -1636(-) ; -1628(+) ; -1617(+) ; -1593(+) ; -1578(-) ; -1572(+) ; -1502(-) ; -1488(-) ; -1473(-) ; -1445(+) ; -1428(+) ; -1322(+) ; -1273(-) ; -1269(-) ; -1253(-) ; -1241(-) ; -1231(-) ; -1188(-) ; -1138(-) ; -11…	0.94
AT4G01250	WRKY22	-1880(-) ; -1375(-) ; -1972(-) ; -1878(+) ; -1566(-) ; -1373(+) ; -138(-) ; -1972(-) ; -1877(+) ; -1566(-) ; -1533(-) ; -1372(+) ; -1246(+) ; -928(-) ; -898(+)	0.94
AT2G35530	bZIP16	21(+)	0.93
AT4G36260	STY2	-1746(-) ; -1714(+) ; -1637(-)	0.93
AT1G46264	AT-HSFB4	-1898(-) ; -1553(-) ; -1470(-) ; -122(+)	0.93
AT1G08970	HAP5C	-1119(-) ; 43(+)	0.93
AT5G44180	AT5G44180	-1944(+)	0.93
AT2G03340	WRKY3	-1879(-) ; -1374(-) ; -1880(-) ; -1375(-) ; -1879(-) ; -1374(-) ; -1878(-) ; -1571(+) ; -1373(-) ; -1972(-) ; -1878(+) ; -1566(-) ; -1373(+) ; -138(-) ; -1972(-) ; -1877(+) ; -1566(-) ; -1533(-) ; -1372(+) ; -1246(+) ; -928(-) ; -898(+)	0.93
AT1G33060	ANAC014	-1664(+)	0.93
AT1G18330	EPR1	-1851(-) ; -1497(+) ; -35(-)	0.93
AT1G67970	AT-HSFA8	-1898(-) ; -1553(-) ; -1470(-) ; -122(+)	0.93
AT3G22780	TSO1	-1860(+)	0.93
AT1G43700	VIP1	-1286(-)	0.93
AT3G20770	EIN3	-1214(-)	0.93
AT4G34680	GATA3	59(+) ; -1850(+) ; -1723(+) ; -1638(+) ; -1619(-) ; -1494(-) ; -1471(+) ; -1150(+) ; -1136(+) ; -892(+) ; -517(+) ; -363(+) ; -256(+) ; -34(+) ; 81(-) ; -1954(-) ; -1929(-) ; -1851(+) ; -1785(+) ; -1770(-) ; -1724(+) ; -1708(+) ; -1707(-) ; -1639(+) ; -1629(-) ; -1618(-) ; -1501(+) ; -1493(-) ; -1487(+) ; -1472(+) ; -1430(+) ; -1268(+) ; -1267(-) ; -1252(+) ; -1240(+) ; -1237(+) ; -1229(-) ; -120…	0.92
AT1G68920	AT1G68920	-1964(-) ; -1305(+) ; -1056(-)	0.92
AT2G04880	ZAP1	-1878(-) ; -1571(+) ; -1373(-)	0.92
AT5G10140	FLC	-952(+) ; -81(-)	0.91
AT1G75490	AT1G75490	-1459(+)	0.91
AT4G12020	WRKY19	-1879(-) ; -1374(-) ; -1880(-) ; -1375(-) ; -1879(-) ; -1374(-) ; -1878(-) ; -1571(+) ; -1373(-) ; -1972(-) ; -1878(+) ; -1566(-) ; -1373(+) ; -138(-) ; -1972(-) ; -1877(+) ; -1566(-) ; -1533(-) ; -1372(+) ; -1246(+) ; -928(-) ; -898(+)	0.91
AT4G36620	GATA19	-1850(+) ; -1723(+) ; -1638(+) ; -1619(-) ; -1494(-) ; -1471(+) ; -1150(+) ; -1136(+) ; -892(+) ; -517(+) ; -363(+) ; -256(+) ; -34(+) ; 81(-) ; -1954(-) ; -1929(-) ; -1851(+) ; -1785(+) ; -1770(-) ; -1724(+) ; -1708(+) ; -1707(-) ; -1639(+) ; -1629(-) ; -1618(-) ; -1501(+) ; -1493(-) ; -1487(+) ; -1472(+) ; -1430(+) ; -1268(+) ; -1267(-) ; -1252(+) ; -1240(+) ; -1237(+) ; -1229(-) ; -1209(-) ; -…	0.91
AT1G77850	ARF17	-1015(-)	0.9
AT5G17490	RGL3	-1158(-)	0.9
AT3G03450	RGL2	-1158(-)	0.9
AT5G51910	AT5G51910	-910(-)	0.9
AT4G35580	NTL9	-1664(+)	0.9
AT5G60450	ARF4	-1628(+) ; -1558(-) ; -1459(+) ; -1015(-)	0.9
AT1G58100	AT1G58100	-912(-) ; -910(-) ; -910(-) ; -910(-) ; -911(-)	0.9

## Sheet: AGO3
Transcription factors that are coexpressed with AGO3 "AT1G31290" under Environmental stresses:			Pearson correlation coefficient (PCC)
Locus Name	Symbol	Position(Strand)	PCC value
AT3G61630	CRF6	48(-) ; 51(-) ; 49(-) ; 52(-) ; 48(-) ; 51(-) ; 49(-) ; 52(-) ; 49(-) ; 52(-) ; 47(-) ; 50(-) ; 48(-) ; 51(-) ; 48(-) ; 51(-) ; 48(-) ; 51(-)	0.92
AT5G24110	WRKY30	-1532(+) ; -1440(+) ; -1041(+) ; -897(+) ; -481(+) ; -11(-) ; -1993(+) ; -1983(+) ; -1979(+) ; -1525(-) ; -1228(-) ; -1040(+) ; -896(+) ; -630(+) ; -260(+) ; -11(-)	0.9
AT3G15500	NAC3	-1012(-) ; -1043(-) ; -899(-) ; -12(+) ; -1014(+) ; -1565(+) ; -1565(-) ; -1014(+) ; -1014(-)	0.89
AT4G18170	WRKY28	-1043(-) ; -13(+) ; -1042(-) ; -898(-) ; -12(+) ; -1044(-) ; -12(+) ; -900(-) ; -1042(-) ; -12(+) ; -1532(+) ; -1440(+) ; -1041(+) ; -897(+) ; -481(+) ; -11(-) ; -1993(+) ; -1983(+) ; -1979(+) ; -1525(-) ; -1228(-) ; -1040(+) ; -896(+) ; -630(+) ; -260(+) ; -11(-)	0.88
AT1G42990	BZIP60	-281(+)	0.88
AT2G24570	ATWRKY17	-1532(+) ; -1440(+) ; -1041(+) ; -897(+) ; -481(+) ; -11(-) ; -1993(+) ; -1983(+) ; -1979(+) ; -1525(-) ; -1228(-) ; -1040(+) ; -896(+) ; -630(+) ; -260(+) ; -11(-)	0.84
AT3G23230	AT3G23230	49(-) ; 52(-)	0.84
AT3G23220	AT3G23220	51(-) ; 49(-) ; 52(-) ; 50(-) ; 48(-) ; 51(-) ; 47(-) ; 50(-) ; 48(-) ; 51(-) ; 48(-) ; 51(-)	0.84
AT5G46350	WRKY8	-1532(+) ; -1440(+) ; -1041(+) ; -897(+) ; -481(+) ; -11(-) ; -1993(+) ; -1983(+) ; -1979(+) ; -1525(-) ; -1228(-) ; -1040(+) ; -896(+) ; -630(+) ; -260(+) ; -11(-)	0.82
AT5G61890	AT5G61890	48(-) ; 51(-) ; 48(-) ; 51(-) ; 47(-) ; 50(-) ; 48(-) ; 51(-) ; 48(-) ; 51(-) ; 48(-) ; 51(-)	0.82
AT2G47520	HRE2	48(-) ; 51(-) ; 49(-) ; 52(-) ; 47(-) ; 50(-) ; 48(-) ; 51(-) ; 48(-) ; 51(-)	0.81
AT1G43160	RAP2.6	51(-)	0.81
AT3G49530	ANAC062	-1988(+) ; -1031(-) ; -944(-) ; -506(+) ; -102(+)	0.81
AT5G61600	ERF104	48(-) ; 51(-) ; 47(-) ; 50(-) ; 48(-) ; 51(-) ; 51(-)	0.8
AT3G23240	ERF1	50(-)	0.8

## Sheet: AGO4
Transcription factors that are coexpressed with AGO4 "AT2G27040" under Environmental stresses:			Pearson correlation coefficient (PCC)
Locus Name	Symbol	Position(Strand)	PCC value
AT1G26260	CIB5	-1129(-) ; -881(+) ; -881(-) ; -768(+) ; -250(+) ; -246(+) ; -246(-) ; -228(+)	0.97
AT4G34680	GATA3	-1309(-) ; -530(+) ; -1827(-) ; -1805(-) ; -1695(-) ; -1641(+) ; -1434(+) ; -1402(+) ; -1348(+) ; -1344(+) ; -1288(+) ; -1196(-) ; -1132(-) ; -1006(-) ; -938(+) ; -937(-) ; -820(-) ; -813(-) ; -718(-) ; -619(+) ; -440(+) ; -1959(+) ; -1958(-) ; -1921(-) ; -1909(+) ; -1885(-) ; -1838(-) ; -1826(-) ; -1814(-) ; -1804(-) ; -1783(-) ; -1780(-) ; -1756(-) ; -1747(-) ; -1694(-) ; -1642(+) ; -1629(+) ; …	0.97
AT1G75240	AtHB33	-1870(+) ; -1816(-) ; -1806(+) ; -1720(+) ; -1696(+) ; -1625(-) ; -1603(+) ; -1522(+) ; -1517(+) ; -1467(-) ; -1420(+) ; -1401(-) ; -1377(+) ; -1287(-) ; -1270(+) ; -1264(-) ; -1254(+) ; -947(-) ; -823(+) ; -791(-) ; -786(+) ; -785(-) ; -777(-) ; -710(-) ; -686(-) ; -683(+) ; -651(-) ; -537(-) ; -510(+) ; -484(-) ; -463(-) ; -454(-) ; -424(-) ; -364(-) ; -303(-) ; -300(-) ; -297(-) ; -290(-) ; -2…	0.96
AT3G22780	TSO1	-1217(-)	0.96
AT1G51600	TIFY2A	-1827(-) ; -1805(-) ; -1695(-) ; -1641(+) ; -1434(+) ; -1402(+) ; -1348(+) ; -1344(+) ; -1288(+) ; -1196(-) ; -1132(-) ; -1006(-) ; -938(+) ; -937(-) ; -820(-) ; -813(-) ; -718(-) ; -619(+) ; -440(+) ; -1959(+) ; -1958(-) ; -1921(-) ; -1909(+) ; -1885(-) ; -1838(-) ; -1826(-) ; -1814(-) ; -1804(-) ; -1783(-) ; -1780(-) ; -1756(-) ; -1747(-) ; -1694(-) ; -1642(+) ; -1629(+) ; -1566(+) ; -1560(-) ;…	0.96
AT3G26744	ICE1	-1988(+) ; -1988(-) ; -1861(+) ; -1861(-) ; -1703(+) ; -1703(-) ; -1633(+) ; -1633(-) ; -1597(+) ; -1597(-) ; -1504(+) ; -1504(-) ; -1128(+) ; -1128(-) ; -979(+) ; -979(-) ; -901(+) ; -901(-) ; -873(+) ; -873(-) ; -807(+) ; -807(-) ; -697(+) ; -697(-) ; -691(+) ; -691(-) ; -604(+) ; -604(-) ; -581(+) ; -581(-) ; -570(+) ; -570(-) ; -275(+) ; -275(-) ; -183(+) ; -183(-)	0.96
AT1G06070	AT1G06070	-980(-)	0.96
AT5G66320	GATA5	-1961(-) ; -1308(-) ; -531(+) ; -1309(-) ; -1048(-) ; -763(-) ; -530(+) ; -1307(+) ; -1961(-) ; -1308(-) ; -531(+) ; -1309(-) ; -530(+) ; -1961(+) ; -1308(+) ; -531(-) ; -1827(-) ; -1805(-) ; -1695(-) ; -1641(+) ; -1434(+) ; -1402(+) ; -1348(+) ; -1344(+) ; -1288(+) ; -1196(-) ; -1132(-) ; -1006(-) ; -938(+) ; -937(-) ; -820(-) ; -813(-) ; -718(-) ; -619(+) ; -440(+) ; -1959(+) ; -1958(-) ; -1921…	0.96
AT2G45190	YAB1	-1517(-)	0.96
AT5G06100	MYB33	-111(-)	0.95
AT1G14900	HMGA	-461(-) ; -173(+)	0.95
AT1G32240	KAN2	-1725(-) ; -631(+) ; -631(-)	0.95
AT2G42280	AT2G42280	-1863(+) ; -1130(+) ; -1015(-)	0.95
AT3G50410	OBP1	-1882(-) ; -1824(-) ; -1791(-) ; -1744(-) ; -1568(+) ; -1442(+) ; -1438(+) ; -1426(+) ; -1242(+) ; -1162(-) ; -1161(-) ; -1149(+) ; -1096(-) ; -1085(-) ; -1034(-) ; -973(-) ; -950(+) ; -556(-) ; -540(-) ; -500(-) ; -437(-) ; -436(-) ; -205(+) ; -143(+) ; -47(+) ; 37(+) ; 43(+) ; 63(+) ; 67(+)	0.95
AT4G21750	ATML1	-1525(-) ; -237(+) ; -1948(+) ; -1612(+) ; -1432(+) ; -830(+) ; -830(-) ; -268(+)	0.95
AT2G01060	AT2G01060	-1485(+)	0.95
AT5G06960	OBF5	-69(-) ; -2000(-) ; -1991(-) ; -1977(+) ; -1926(-) ; -1783(-) ; -1742(-) ; -1740(+) ; -1682(-) ; -1629(+) ; -1602(+) ; -1584(-) ; -1513(+) ; -1493(+) ; -1234(+) ; -1231(-) ; -1017(-) ; -869(-) ; -847(-) ; -748(-) ; -737(+) ; -662(+) ; -614(-) ; -577(-) ; -566(+) ; -429(-) ; -403(+) ; -377(+) ; -359(+) ; -241(-) ; -136(-) ; -123(-) ; -111(+) ; -107(-) ; -79(+) ; -70(-) ; -68(+) ; -19(-) ; -68(+) ;…	0.95
AT5G22220	E2F1	-1550(-)	0.95
AT2G35530	bZIP16	-246(-)	0.95
AT4G26150	GATA22	-385(-) ; -1827(-) ; -1805(-) ; -1695(-) ; -1641(+) ; -1434(+) ; -1402(+) ; -1348(+) ; -1344(+) ; -1288(+) ; -1196(-) ; -1132(-) ; -1006(-) ; -938(+) ; -937(-) ; -820(-) ; -813(-) ; -718(-) ; -619(+) ; -440(+) ; -1959(+) ; -1958(-) ; -1921(-) ; -1909(+) ; -1885(-) ; -1838(-) ; -1826(-) ; -1814(-) ; -1804(-) ; -1783(-) ; -1780(-) ; -1756(-) ; -1747(-) ; -1694(-) ; -1642(+) ; -1629(+) ; -1566(+) ; …	0.94
AT3G24050	GATA1	-1961(-) ; -1308(-) ; -531(+) ; -1827(-) ; -1805(-) ; -1695(-) ; -1641(+) ; -1434(+) ; -1402(+) ; -1348(+) ; -1344(+) ; -1288(+) ; -1196(-) ; -1132(-) ; -1006(-) ; -938(+) ; -937(-) ; -820(-) ; -813(-) ; -718(-) ; -619(+) ; -440(+) ; -1959(+) ; -1958(-) ; -1921(-) ; -1909(+) ; -1885(-) ; -1838(-) ; -1826(-) ; -1814(-) ; -1804(-) ; -1783(-) ; -1780(-) ; -1756(-) ; -1747(-) ; -1694(-) ; -1642(+) ; …	0.94
AT1G19485	AT1G19485	-825(-) ; -1906(-) ; -1763(-) ; -1449(+) ; -1437(+) ; -1360(+) ; -826(-) ; -29(-) ; 28(+) ; -1550(+) ; -318(-) ; -172(+) ; -461(-) ; -171(+)	0.94
AT3G16870	GATA17	-385(-) ; -1827(-) ; -1805(-) ; -1695(-) ; -1641(+) ; -1434(+) ; -1402(+) ; -1348(+) ; -1344(+) ; -1288(+) ; -1196(-) ; -1132(-) ; -1006(-) ; -938(+) ; -937(-) ; -820(-) ; -813(-) ; -718(-) ; -619(+) ; -440(+) ; -1959(+) ; -1958(-) ; -1921(-) ; -1909(+) ; -1885(-) ; -1838(-) ; -1826(-) ; -1814(-) ; -1804(-) ; -1783(-) ; -1780(-) ; -1756(-) ; -1747(-) ; -1694(-) ; -1642(+) ; -1629(+) ; -1566(+) ; …	0.94
AT5G13790	AGL15	-117(+)	0.94
AT4G24470	TIFY1	-1046(-) ; -529(+) ; -1827(-) ; -1805(-) ; -1695(-) ; -1641(+) ; -1434(+) ; -1402(+) ; -1348(+) ; -1344(+) ; -1288(+) ; -1196(-) ; -1132(-) ; -1006(-) ; -938(+) ; -937(-) ; -820(-) ; -813(-) ; -718(-) ; -619(+) ; -440(+) ; -1959(+) ; -1958(-) ; -1921(-) ; -1909(+) ; -1885(-) ; -1838(-) ; -1826(-) ; -1814(-) ; -1804(-) ; -1783(-) ; -1780(-) ; -1756(-) ; -1747(-) ; -1694(-) ; -1642(+) ; -1629(+) ; …	0.94
AT4G15090	FAR1	-1739(+)	0.93
AT1G70000	AT1G70000	-1697(+) ; -1437(-) ; -939(+) ; -1697(+) ; -1437(-)	0.93
AT2G34710	PHB	-1513(-) ; -1513(-)	0.93
AT3G11440	ATMYB65	-111(-)	0.93
AT4G04890	PDF2	-1948(+) ; -1612(+) ; -1432(+) ; -830(+) ; -830(-) ; -268(+)	0.93
AT1G23380	KNAT6	-872(-) ; -580(-) ; -1584(-) ; -869(-) ; -847(-) ; -577(-) ; -566(+) ; -429(-) ; -359(+) ; -241(-) ; -136(-) ; -123(-) ; -107(-) ; -68(+) ; -19(-)	0.93
AT3G63350	AT-HSFA7B	-523(+)	0.93
AT2G31370	AT2G31370	-980(-)	0.93
AT5G05410	DREB2	-1011(-) ; 7(-)	0.93
AT4G00180	YAB3	-1257(-)	0.93
AT4G13640	UNE16	-1485(+)	0.92
AT4G30935	WRKY32	-108(+) ; -125(+) ; -108(+) ; -112(+) ; -869(-) ; -847(-) ; -567(+) ; -429(-) ; -360(+) ; -241(-) ; -136(-) ; -123(-) ; -107(-) ; -566(+) ; -429(-) ; -136(-) ; -123(-) ; -107(-)	0.92
AT1G46264	AT-HSFB4	-523(+)	0.92
AT3G22170	FHY3	-1739(+)	0.92
AT2G20180	PIL5	-1988(+) ; -1988(-) ; -1861(+) ; -1861(-) ; -1633(+) ; -1633(-) ; -1551(+) ; -1551(-) ; -1128(+) ; -1128(-) ; -807(+) ; -807(-) ; -570(+) ; -570(-) ; -245(+) ; -245(-)	0.92
AT5G37020	ARF8	-1983(-) ; -1897(+) ; -734(+) ; -336(-)	0.92
AT3G20910	NF-YA9	-1998(+) ; -1911(-) ; -1899(-) ; -1862(+) ; -1691(+) ; -1648(-) ; -1643(+) ; -1580(-) ; -1564(-) ; -1557(+) ; -1503(-) ; -1467(+) ; -1423(+) ; -1398(-) ; -1359(+) ; -1339(-) ; -1334(+) ; -1311(+) ; -1273(+) ; -1270(-) ; -1264(+) ; -1254(-) ; -1221(+) ; -1220(+) ; -1209(+) ; -1206(-) ; -1205(-) ; -1191(+) ; -1189(-) ; -1177(+) ; -1167(+) ; -1142(+) ; -1092(+) ; -1083(-) ; -993(-) ; -944(-) ; -933(…	0.92
AT3G05690	UNE8	-1998(+) ; -1911(-) ; -1899(-) ; -1862(+) ; -1691(+) ; -1648(-) ; -1643(+) ; -1580(-) ; -1564(-) ; -1557(+) ; -1503(-) ; -1467(+) ; -1423(+) ; -1398(-) ; -1359(+) ; -1339(-) ; -1334(+) ; -1311(+) ; -1273(+) ; -1270(-) ; -1264(+) ; -1254(-) ; -1221(+) ; -1220(+) ; -1209(+) ; -1206(-) ; -1205(-) ; -1191(+) ; -1189(-) ; -1177(+) ; -1167(+) ; -1142(+) ; -1092(+) ; -1083(-) ; -993(-) ; -944(-) ; -933(…	0.92
AT5G10030	TGA4	-70(-) ; -2000(-) ; -1991(-) ; -1977(+) ; -1926(-) ; -1783(-) ; -1742(-) ; -1740(+) ; -1682(-) ; -1629(+) ; -1602(+) ; -1584(-) ; -1513(+) ; -1493(+) ; -1234(+) ; -1231(-) ; -1017(-) ; -869(-) ; -847(-) ; -748(-) ; -737(+) ; -662(+) ; -614(-) ; -577(-) ; -566(+) ; -429(-) ; -403(+) ; -377(+) ; -359(+) ; -241(-) ; -136(-) ; -123(-) ; -111(+) ; -107(-) ; -79(+) ; -70(-) ; -68(+) ; -19(-) ; -68(+) ;…	0.91
AT2G20110	AT2G20110	-323(+) ; -323(-) ; -167(+) ; -167(-)	0.91
AT2G24260	LRL1	-1129(-) ; -881(+) ; -881(-) ; -768(+) ; -250(+) ; -246(+) ; -246(-) ; -228(+)	0.91
AT2G30130	ASL5	-453(+)	0.91
AT1G59750	ARF1	-1983(-) ; -1897(+) ; -734(+) ; -336(-)	0.91
AT1G68920	AT1G68920	-1129(-) ; -881(+) ; -881(-) ; -768(+) ; -250(+) ; -246(+) ; -246(-) ; -228(+)	0.91
AT2G40620	AT2G40620	-980(-)	0.9

## Sheet: AGO5
Transcription factors that are coexpressed with AGO5 "AT2G27880" under Environmental stresses:			Pearson correlation coefficient (PCC)
Locus Name	Symbol	Position(Strand)	PCC value
AT1G69170	AT1G69170	-1471(-) ; -867(-) ; -866(+) ; -359(+) ; -868(-) ; -866(+) ; -359(+) ; -1470(-) ; -867(+) ; -866(-) ; -360(+) ; -1472(-) ; -868(+) ; -868(-) ; -1472(-) ; -868(-) ; -865(+) ; -358(+) ; -867(+) ; -867(-) ; -360(-) ; -1471(-) ; -867(-) ; -866(+) ; -359(+) ; -867(-) ; -865(+) ; -358(+) ; -866(-) ; -865(+) ; -358(+) ; -867(-) ; -866(+) ; -359(+) ; -867(+) ; -867(-) ; -1471(-) ; -867(-) ; -866(+) ; -35…	0.74
AT5G50470	NF-YC7	-1961(+) ; -1919(+) ; -1918(+) ; -1910(-) ; -1906(+) ; -1880(+) ; -1875(-) ; -1849(+) ; -1824(-) ; -1823(-) ; -1819(-) ; -1814(-) ; -1803(-) ; -1798(-) ; -1789(-) ; -1766(-) ; -1754(+) ; -1747(+) ; -1738(+) ; -1729(+) ; -1721(-) ; -1700(+) ; -1645(+) ; -1639(+) ; -1634(+) ; -1628(+) ; -1600(+) ; -1595(+) ; -1575(+) ; -1550(+) ; -1525(-) ; -1519(+) ; -1502(-) ; -1501(-) ; -1458(+) ; -1419(-) ; -13…	0.74
AT1G13960	WRKY4	-234(+) ; 90(+) ; -1321(+) ; -235(+) ; -169(+) ; -234(+) ; 90(+) ; -238(+) ; 86(+) ; -1620(+) ; -1319(-) ; -1267(+) ; -961(-) ; -557(-) ; -233(-) ; -167(-) ; 2(-) ; 91(-) ; -1619(+) ; -1326(-) ; -1319(-) ; -233(-) ; -209(-) ; -167(-) ; 22(-) ; 66(+) ; 91(-)	0.74
AT5G61600	ERF104	26(-) ; 27(-) ; 27(-)	0.73
AT1G33060	ANAC014	-1677(+) ; -1235(+) ; -1126(-) ; -1107(-)	0.72
AT4G18880	AT-HSFA4A	-1156(-)	0.71
AT4G00730	ANL2	-1037(+) ; -827(+)	0.71
AT3G61150	HD-GL2-1	-827(-) ; -1037(+) ; -827(+) ; -828(-)	0.7
AT5G06950	TGA2	-954(+) ; -953(+) ; -1975(+) ; -1696(+) ; -1619(+) ; -1564(+) ; -1552(-) ; -1545(-) ; -1494(-) ; -1397(-) ; -1345(-) ; -1326(-) ; -1319(-) ; -1266(+) ; -1216(+) ; -1213(-) ; -961(-) ; -954(+) ; -951(-) ; -948(-) ; -919(-) ; -861(-) ; -849(+) ; -797(-) ; -769(-) ; -760(+) ; -707(-) ; -691(-) ; -598(-) ; -557(-) ; -531(-) ; -524(-) ; -337(-) ; -323(+) ; -297(+) ; -248(+) ; -233(-) ; -209(-) ; -179(…	0.7
AT1G17590	NF-YA8	-1961(+) ; -1919(+) ; -1918(+) ; -1910(-) ; -1906(+) ; -1880(+) ; -1875(-) ; -1849(+) ; -1824(-) ; -1823(-) ; -1819(-) ; -1814(-) ; -1803(-) ; -1798(-) ; -1789(-) ; -1766(-) ; -1754(+) ; -1747(+) ; -1738(+) ; -1729(+) ; -1721(-) ; -1700(+) ; -1645(+) ; -1639(+) ; -1634(+) ; -1628(+) ; -1600(+) ; -1595(+) ; -1575(+) ; -1550(+) ; -1525(-) ; -1519(+) ; -1502(-) ; -1501(-) ; -1458(+) ; -1419(-) ; -13…	0.7
AT5G10140	FLC	-31(-)	0.7
AT4G35580	NTL9	-1677(+) ; -1235(+) ; -1126(-) ; -1107(-)	0.69
AT2G03340	WRKY3	-234(+) ; 90(+) ; -1321(+) ; -235(+) ; -169(+) ; -234(+) ; 90(+) ; -238(+) ; 86(+) ; -1620(+) ; -1319(-) ; -1267(+) ; -961(-) ; -557(-) ; -233(-) ; -167(-) ; 2(-) ; 91(-) ; -1619(+) ; -1326(-) ; -1319(-) ; -233(-) ; -209(-) ; -167(-) ; 22(-) ; 66(+) ; 91(-)	0.69
AT2G23320	WRKY15	-234(+) ; -1620(+) ; -1319(-) ; -1267(+) ; -961(-) ; -557(-) ; -233(-) ; -167(-) ; 2(-) ; 91(-) ; -1619(+) ; -1326(-) ; -1319(-) ; -233(-) ; -209(-) ; -167(-) ; 22(-) ; 66(+) ; 91(-)	0.69
AT1G53910	RAP2.12	28(-) ; 26(-) ; 27(-) ; 27(-) ; 27(-) ; 27(-)	0.69
AT3G20770	EIN3	-1023(+) ; -1023(-)	0.69
AT5G67580	ATTRB2	-900(-)	0.69
AT1G28360	ERF12	26(-) ; 27(-) ; 25(-) ; 28(-) ; 25(-) ; 26(-) ; 27(-) ; 27(-) ; 27(-)	0.68
AT1G03040	AT1G03040	-1498(+) ; -1466(+) ; -317(-)	0.68
AT2G38880	NF-YB1	-1961(+) ; -1919(+) ; -1918(+) ; -1910(-) ; -1906(+) ; -1880(+) ; -1875(-) ; -1849(+) ; -1824(-) ; -1823(-) ; -1819(-) ; -1814(-) ; -1803(-) ; -1798(-) ; -1789(-) ; -1766(-) ; -1754(+) ; -1747(+) ; -1738(+) ; -1729(+) ; -1721(-) ; -1700(+) ; -1645(+) ; -1639(+) ; -1634(+) ; -1628(+) ; -1600(+) ; -1595(+) ; -1575(+) ; -1550(+) ; -1525(-) ; -1519(+) ; -1502(-) ; -1501(-) ; -1458(+) ; -1419(-) ; -13…	0.68
AT3G24120	AT3G24120	-140(-)	0.68
AT1G71130	AT1G71130	27(-) ; 28(-)	0.67
AT1G03970	GBF4	-1465(+) ; -323(-) ; -316(-) ; -300(+)	0.67
AT3G12250	TGA6	-1975(+) ; -1696(+) ; -1619(+) ; -1564(+) ; -1552(-) ; -1545(-) ; -1494(-) ; -1397(-) ; -1345(-) ; -1326(-) ; -1319(-) ; -1266(+) ; -1216(+) ; -1213(-) ; -961(-) ; -954(+) ; -951(-) ; -948(-) ; -919(-) ; -861(-) ; -849(+) ; -797(-) ; -769(-) ; -760(+) ; -707(-) ; -691(-) ; -598(-) ; -557(-) ; -531(-) ; -524(-) ; -337(-) ; -323(+) ; -297(+) ; -248(+) ; -233(-) ; -209(-) ; -179(+) ; -167(-) ; -151(…	0.67
AT4G30080	ARF16	72(-)	0.67
AT1G43700	VIP1	-1570(+) ; -990(-)	0.67
AT5G16820	HSF3	-1156(-)	0.67
AT1G77080	FLM	-31(-)	0.67
AT4G11140	CRF1	27(-) ; 27(-) ; 28(-) ; 28(-) ; 28(-) ; 26(-) ; 27(-)	0.66
AT3G49850	TBP2	-900(-)	0.66
AT5G39660	CDF2	-1207(+) ; -891(+) ; -440(+) ; -418(+) ; -307(+) ; -1942(+) ; -1895(+) ; -1844(+) ; -1777(-) ; -1776(-) ; -1724(-) ; -1688(+) ; -1674(-) ; -1567(-) ; -1438(+) ; -1437(+) ; -1311(-) ; -1310(-) ; -1252(+) ; -1232(-) ; -1223(-) ; -1204(+) ; -1161(+) ; -1145(-) ; -1100(+) ; -1076(-) ; -1049(+) ; -1010(-) ; -1009(-) ; -992(+) ; -971(-) ; -966(-) ; -888(+) ; -857(+) ; -856(+) ; -844(+) ; -813(-) ; -727…	0.66
AT1G72830	HAP2C	-1961(+) ; -1919(+) ; -1918(+) ; -1910(-) ; -1906(+) ; -1880(+) ; -1875(-) ; -1849(+) ; -1824(-) ; -1823(-) ; -1819(-) ; -1814(-) ; -1803(-) ; -1798(-) ; -1789(-) ; -1766(-) ; -1754(+) ; -1747(+) ; -1738(+) ; -1729(+) ; -1721(-) ; -1700(+) ; -1645(+) ; -1639(+) ; -1634(+) ; -1628(+) ; -1600(+) ; -1595(+) ; -1575(+) ; -1550(+) ; -1525(-) ; -1519(+) ; -1502(-) ; -1501(-) ; -1458(+) ; -1419(-) ; -13…	0.66
AT1G22985	AT1G22985	27(-)	0.66
AT5G66730	AT5G66730	-1967(-)	0.66
AT2G24260	LRL1	-1497(+) ; -1465(+) ; -1465(-) ; -1115(+) ; -316(+) ; -316(-) ; -1498(+) ; -1466(+) ; -317(-)	0.66
AT2G28350	ARF10	72(-)	0.66
AT1G22070	TGA3	-1975(+) ; -1696(+) ; -1619(+) ; -1564(+) ; -1552(-) ; -1545(-) ; -1494(-) ; -1397(-) ; -1345(-) ; -1326(-) ; -1319(-) ; -1266(+) ; -1216(+) ; -1213(-) ; -961(-) ; -954(+) ; -951(-) ; -948(-) ; -919(-) ; -861(-) ; -849(+) ; -797(-) ; -769(-) ; -760(+) ; -707(-) ; -691(-) ; -598(-) ; -557(-) ; -531(-) ; -524(-) ; -337(-) ; -323(+) ; -297(+) ; -248(+) ; -233(-) ; -209(-) ; -179(+) ; -167(-) ; -151(…	0.66
AT3G14230	RAP2.2	-1986(+) ; -1963(+) ; -1929(-) ; -1926(+) ; -1873(-) ; -1870(+) ; -1853(+) ; -1843(-) ; -1840(+) ; -1817(-) ; -1801(-) ; -1771(+) ; -1768(-) ; -1755(+) ; -1749(+) ; -1710(-) ; -1694(-) ; -1663(+) ; -1657(-) ; -1641(+) ; -1608(-) ; -1597(+) ; -1592(+) ; -1586(-) ; -1580(+) ; -1538(+) ; -1514(+) ; -1513(-) ; -1506(+) ; -1474(+) ; -1444(+) ; -1426(+) ; -1396(+) ; -1391(+) ; -1382(-) ; -1381(+) ; -13…	0.66
AT4G35550	ATWOX13	-513(-) ; -280(+) ; -280(-)	0.66
AT4G01280	AT4G01280	-928(-) ; -928(+)	0.66
AT4G01250	WRKY22	-1321(+) ; -169(+) ; -1620(+) ; -1319(-) ; -1267(+) ; -961(-) ; -557(-) ; -233(-) ; -167(-) ; 2(-) ; 91(-) ; -1619(+) ; -1326(-) ; -1319(-) ; -233(-) ; -209(-) ; -167(-) ; 22(-) ; 66(+) ; 91(-)	0.65
AT4G18770	MYB98	-1497(+) ; -1348(+)	0.65
AT3G11020	DREB2B	-1950(-) ; -153(+)	0.65
AT4G29000	AT4G29000	-1355(+) ; -1293(+) ; -1277(+) ; -933(-) ; -913(-) ; -906(-) ; -640(+)	0.65
AT5G38140	NF-YC12	-1961(+) ; -1919(+) ; -1918(+) ; -1910(-) ; -1906(+) ; -1880(+) ; -1875(-) ; -1849(+) ; -1824(-) ; -1823(-) ; -1819(-) ; -1814(-) ; -1803(-) ; -1798(-) ; -1789(-) ; -1766(-) ; -1754(+) ; -1747(+) ; -1738(+) ; -1729(+) ; -1721(-) ; -1700(+) ; -1645(+) ; -1639(+) ; -1634(+) ; -1628(+) ; -1600(+) ; -1595(+) ; -1575(+) ; -1550(+) ; -1525(-) ; -1519(+) ; -1502(-) ; -1501(-) ; -1458(+) ; -1419(-) ; -13…	0.65
AT1G67970	AT-HSFA8	-1156(-)	0.65
AT2G04880	ZAP1	-238(+) ; 86(+)	0.65
AT4G30935	WRKY32	-234(+) ; 90(+) ; -1321(+) ; -235(+) ; -169(+) ; -234(+) ; 90(+) ; -238(+) ; 86(+) ; -1620(+) ; -1319(-) ; -1267(+) ; -961(-) ; -557(-) ; -233(-) ; -167(-) ; 2(-) ; 91(-) ; -1619(+) ; -1326(-) ; -1319(-) ; -233(-) ; -209(-) ; -167(-) ; 22(-) ; 66(+) ; 91(-)	0.65
AT4G21050	DOF4.4	-1942(+) ; -1895(+) ; -1844(+) ; -1777(-) ; -1776(-) ; -1724(-) ; -1688(+) ; -1674(-) ; -1567(-) ; -1438(+) ; -1437(+) ; -1311(-) ; -1310(-) ; -1252(+) ; -1232(-) ; -1223(-) ; -1204(+) ; -1161(+) ; -1145(-) ; -1100(+) ; -1076(-) ; -1049(+) ; -1010(-) ; -1009(-) ; -992(+) ; -971(-) ; -966(-) ; -888(+) ; -857(+) ; -856(+) ; -844(+) ; -813(-) ; -727(+) ; -663(-) ; -572(-) ; -542(-) ; -541(-) ; -506(…	0.65
AT2G30130	ASL5	-199(+)	0.65
AT5G65070	AGL69	-31(-)	0.64
AT5G60450	ARF4	-956(-) ; -863(+) ; 72(-)	0.64
AT2G20180	PIL5	-1496(+) ; -1496(-) ; -1464(+) ; -1464(-) ; -1215(+) ; -1215(-) ; -322(+) ; -322(-) ; -315(+) ; -315(-)	0.64
AT5G10030	TGA4	-954(+) ; -1975(+) ; -1696(+) ; -1619(+) ; -1564(+) ; -1552(-) ; -1545(-) ; -1494(-) ; -1397(-) ; -1345(-) ; -1326(-) ; -1319(-) ; -1266(+) ; -1216(+) ; -1213(-) ; -961(-) ; -954(+) ; -951(-) ; -948(-) ; -919(-) ; -861(-) ; -849(+) ; -797(-) ; -769(-) ; -760(+) ; -707(-) ; -691(-) ; -598(-) ; -557(-) ; -531(-) ; -524(-) ; -337(-) ; -323(+) ; -297(+) ; -248(+) ; -233(-) ; -209(-) ; -179(+) ; -167(…	0.64
AT4G13640	UNE16	-140(-)	0.64
AT3G02990	ATHSFA1E	-1156(-)	0.63
AT2G42400	VOZ2	-1346(+)	0.63
AT3G05690	UNE8	-1961(+) ; -1919(+) ; -1918(+) ; -1910(-) ; -1906(+) ; -1880(+) ; -1875(-) ; -1849(+) ; -1824(-) ; -1823(-) ; -1819(-) ; -1814(-) ; -1803(-) ; -1798(-) ; -1789(-) ; -1766(-) ; -1754(+) ; -1747(+) ; -1738(+) ; -1729(+) ; -1721(-) ; -1700(+) ; -1645(+) ; -1639(+) ; -1634(+) ; -1628(+) ; -1600(+) ; -1595(+) ; -1575(+) ; -1550(+) ; -1525(-) ; -1519(+) ; -1502(-) ; -1501(-) ; -1458(+) ; -1419(-) ; -13…	0.63
AT5G65590	AT5G65590	-1942(+) ; -1895(+) ; -1844(+) ; -1777(-) ; -1776(-) ; -1724(-) ; -1688(+) ; -1674(-) ; -1567(-) ; -1438(+) ; -1437(+) ; -1311(-) ; -1310(-) ; -1252(+) ; -1232(-) ; -1223(-) ; -1204(+) ; -1161(+) ; -1145(-) ; -1100(+) ; -1076(-) ; -1049(+) ; -1010(-) ; -1009(-) ; -992(+) ; -971(-) ; -966(-) ; -888(+) ; -857(+) ; -856(+) ; -844(+) ; -813(-) ; -727(+) ; -663(-) ; -572(-) ; -542(-) ; -541(-) ; -506(…	0.63
AT5G46760	MYC3	-1496(+) ; -1496(-) ; -1464(+) ; -1464(-) ; -1215(+) ; -1215(-) ; -322(+) ; -322(-) ; -315(+) ; -315(-)	0.62
AT4G17750	HSF1	-1156(-)	0.62
AT2G01060	AT2G01060	-140(-)	0.62
AT4G24470	TIFY1	-1927(+) ; -1692(+) ; -1446(-) ; -1428(-) ; -1210(+) ; -1194(-) ; -1148(-) ; -1136(-) ; -1129(-) ; -1046(+) ; -1017(-) ; -996(+) ; -926(-) ; -838(+) ; -701(-) ; -695(-) ; -460(-) ; -430(-) ; -226(+) ; -1987(-) ; -1964(-) ; -1928(+) ; -1912(+) ; -1904(-) ; -1872(+) ; -1871(-) ; -1842(+) ; -1816(+) ; -1800(+) ; -1757(+) ; -1756(-) ; -1693(+) ; -1607(+) ; -1606(-) ; -1598(-) ; -1593(-) ; -1585(+) ; …	0.62
AT3G13445	TFIID-1	-1026(-) ; -644(-) ; -539(-) ; -1374(+) ; -1371(-) ; -1381(+) ; -1378(-) ; -652(-) ; -547(-) ; -515(+) ; -431(-) ; -422(+) ; -753(+) ; -423(+) ; -670(-) ; -650(-) ; -646(-) ; -551(+) ; -514(+) ; -425(-) ; -1381(+) ; -1378(-) ; -647(-) ; -542(-) ; -516(+) ; -426(-) ; -423(+)	0.62
AT1G75490	AT1G75490	-341(+) ; -1950(-) ; -153(+)	0.62
AT4G13980	AT-HSFA5	-1156(-)	0.61
AT4G12020	WRKY19	-234(+) ; 90(+) ; -1321(+) ; -235(+) ; -169(+) ; -234(+) ; 90(+) ; -238(+) ; 86(+) ; -1620(+) ; -1319(-) ; -1267(+) ; -961(-) ; -557(-) ; -233(-) ; -167(-) ; 2(-) ; 91(-) ; -1619(+) ; -1326(-) ; -1319(-) ; -233(-) ; -209(-) ; -167(-) ; 22(-) ; 66(+) ; 91(-)	0.61
AT3G16940	AT3G16940	-1348(+) ; -1348(-)	0.61
AT5G25190	AT5G25190	26(-)	0.61
AT1G46264	AT-HSFB4	-1156(-)	0.61
AT4G21080	DOF4.5	-1942(+) ; -1895(+) ; -1844(+) ; -1777(-) ; -1776(-) ; -1724(-) ; -1688(+) ; -1674(-) ; -1567(-) ; -1438(+) ; -1437(+) ; -1311(-) ; -1310(-) ; -1252(+) ; -1232(-) ; -1223(-) ; -1204(+) ; -1161(+) ; -1145(-) ; -1100(+) ; -1076(-) ; -1049(+) ; -1010(-) ; -1009(-) ; -992(+) ; -971(-) ; -966(-) ; -888(+) ; -857(+) ; -856(+) ; -844(+) ; -813(-) ; -727(+) ; -663(-) ; -572(-) ; -542(-) ; -541(-) ; -506(…	0.6
AT1G18330	EPR1	-929(+) ; -698(+)	0.6

## Sheet: AGO7
Transcription factors that are coexpressed with AGO7 "AT1G69440" under Environmental stresses:			Pearson correlation coefficient (PCC)
Locus Name	Symbol	Position(Strand)	PCC value
AT3G22780	TSO1	-1012(+)	0.95
AT5G06100	MYB33	-1198(-)	0.95
AT4G04890	PDF2	-1478(+) ; -164(-)	0.95
AT4G17950	AT4G17950	-695(-) ; -253(-) ; -249(+)	0.94
AT3G50410	OBP1	-1971(-) ; -1939(-) ; -1877(+) ; -1824(-) ; -1761(+) ; -1582(+) ; -1549(+) ; -1520(-) ; -1513(-) ; -1429(+) ; -1418(-) ; -1411(-) ; -1375(+) ; -1262(+) ; -1239(+) ; -1193(-) ; -1163(+) ; -1156(+) ; -1124(+) ; -1080(-) ; -1073(-) ; -1059(-) ; -1043(-) ; -1022(+) ; -1013(-) ; -989(+) ; -955(-) ; -906(-) ; -889(+) ; -888(+) ; -715(+) ; -706(+) ; -705(+) ; -685(-) ; -636(+) ; -619(-) ; -558(-) ; -530…	0.94
AT4G26150	GATA22	-1995(+) ; -1845(-) ; -1793(+) ; -1621(-) ; -1555(-) ; -1543(-) ; -1472(+) ; -1455(+) ; -1339(+) ; -1317(+) ; -1310(-) ; -1210(-) ; -876(+) ; -857(+) ; -782(+) ; -360(-) ; -317(-) ; -289(-) ; -209(-) ; 8(-) ; -1996(+) ; -1956(+) ; -1955(-) ; -1866(+) ; -1865(-) ; -1844(-) ; -1826(-) ; -1808(-) ; -1794(+) ; -1776(-) ; -1759(+) ; -1627(+) ; -1620(-) ; -1607(+) ; -1554(-) ; -1547(+) ; -1542(-) ; -15…	0.94
AT3G26744	ICE1	-1460(+) ; -1460(-) ; -573(+) ; -573(-) ; -411(+) ; -411(-)	0.93
AT2G42280	AT2G42280	-391(+)	0.93
AT5G06960	OBF5	-1990(-) ; -1963(+) ; -1893(-) ; -1882(-) ; -1875(-) ; -1804(-) ; -1776(-) ; -1755(+) ; -1744(-) ; -1536(+) ; -1533(+) ; -1528(+) ; -1525(-) ; -1508(+) ; -1468(+) ; -1463(-) ; -1433(-) ; -1298(-) ; -1295(-) ; -1246(+) ; -1206(-) ; -1198(+) ; -1187(-) ; -1069(+) ; -911(-) ; -864(+) ; -825(-) ; -806(+) ; -732(-) ; -535(+) ; -504(+) ; -379(+) ; -205(-) ; -111(+) ; -96(-) ; -39(+) ; -28(+) ; -522(-)	0.93
AT4G36620	GATA19	-1995(+) ; -1845(-) ; -1793(+) ; -1621(-) ; -1555(-) ; -1543(-) ; -1472(+) ; -1455(+) ; -1339(+) ; -1317(+) ; -1310(-) ; -1210(-) ; -876(+) ; -857(+) ; -782(+) ; -360(-) ; -317(-) ; -289(-) ; -209(-) ; 8(-) ; -1996(+) ; -1956(+) ; -1955(-) ; -1866(+) ; -1865(-) ; -1844(-) ; -1826(-) ; -1808(-) ; -1794(+) ; -1776(-) ; -1759(+) ; -1627(+) ; -1620(-) ; -1607(+) ; -1554(-) ; -1547(+) ; -1542(-) ; -15…	0.93
AT5G10030	TGA4	-1990(-) ; -1963(+) ; -1893(-) ; -1882(-) ; -1875(-) ; -1804(-) ; -1776(-) ; -1755(+) ; -1744(-) ; -1536(+) ; -1533(+) ; -1528(+) ; -1525(-) ; -1508(+) ; -1468(+) ; -1463(-) ; -1433(-) ; -1298(-) ; -1295(-) ; -1246(+) ; -1206(-) ; -1198(+) ; -1187(-) ; -1069(+) ; -911(-) ; -864(+) ; -825(-) ; -806(+) ; -732(-) ; -535(+) ; -504(+) ; -379(+) ; -205(-) ; -111(+) ; -96(-) ; -39(+) ; -28(+) ; -522(-)	0.93
AT3G05690	UNE8	-1871(-) ; -1858(-) ; -1848(+) ; -1833(-) ; -1757(-) ; -1665(-) ; -1650(-) ; -1587(-) ; -1559(-) ; -1551(+) ; -1494(+) ; -1493(+) ; -1483(-) ; -1476(-) ; -1466(-) ; -1436(-) ; -1423(-) ; -1402(+) ; -1393(+) ; -1349(-) ; -1303(+) ; -1282(+) ; -1272(-) ; -1152(+) ; -1144(-) ; -1114(+) ; -1103(+) ; -1098(+) ; -1096(-) ; -1095(-) ; -1087(-) ; -1066(+) ; -1065(+) ; -1057(-) ; -1050(+) ; -1032(+) ; -10…	0.93
AT2G20180	PIL5	-573(+) ; -573(-) ; -411(+) ; -411(-)	0.93
AT1G75240	AtHB33	-1871(+) ; -1848(-) ; -1840(-) ; -1800(+) ; -1780(+) ; -1764(+) ; -1709(+) ; -1676(+) ; -1639(-) ; -1605(+) ; -1447(-) ; -1406(-) ; -1393(-) ; -1390(+) ; -1361(+) ; -1351(-) ; -1338(-) ; -1316(-) ; -1275(+) ; -1200(+) ; -1047(-) ; -1030(+) ; -975(-) ; -966(+) ; -910(-) ; -896(-) ; -871(-) ; -854(+) ; -794(+) ; -777(+) ; -762(-) ; -693(+) ; -677(-) ; -628(+) ; -627(-) ; -566(-) ; -512(+) ; -509(+)…	0.93
AT2G24260	LRL1	-1918(-) ; -1912(-)	0.93
AT1G70000	AT1G70000	-1475(-)	0.93
AT1G06070	AT1G06070	-1936(-) ; -111(+)	0.92
AT1G51600	TIFY2A	-1866(-) ; -1995(+) ; -1845(-) ; -1793(+) ; -1621(-) ; -1555(-) ; -1543(-) ; -1472(+) ; -1455(+) ; -1339(+) ; -1317(+) ; -1310(-) ; -1210(-) ; -876(+) ; -857(+) ; -782(+) ; -360(-) ; -317(-) ; -289(-) ; -209(-) ; 8(-) ; -1996(+) ; -1956(+) ; -1955(-) ; -1866(+) ; -1865(-) ; -1844(-) ; -1826(-) ; -1808(-) ; -1794(+) ; -1776(-) ; -1759(+) ; -1627(+) ; -1620(-) ; -1607(+) ; -1554(-) ; -1547(+) ; -15…	0.92
AT4G30935	WRKY32	-1434(+) ; -1071(-) ; -41(-) ; -1435(+) ; -1072(-) ; -42(-) ; -1434(+) ; -1071(-) ; -41(-) ; -1438(+) ; -1070(-) ; -40(-) ; -1756(+) ; -1433(-) ; -1247(+) ; -1070(+) ; -40(+) ; -1875(-) ; -1804(-) ; -1755(+) ; -1468(+) ; -1463(-) ; -1433(-) ; -1069(+) ; -732(-) ; -39(+) ; -28(+)	0.92
AT3G24120	AT3G24120	-306(-)	0.92
AT3G24050	GATA1	-1868(+) ; -1868(-) ; -1995(+) ; -1845(-) ; -1793(+) ; -1621(-) ; -1555(-) ; -1543(-) ; -1472(+) ; -1455(+) ; -1339(+) ; -1317(+) ; -1310(-) ; -1210(-) ; -876(+) ; -857(+) ; -782(+) ; -360(-) ; -317(-) ; -289(-) ; -209(-) ; 8(-) ; -1996(+) ; -1956(+) ; -1955(-) ; -1866(+) ; -1865(-) ; -1844(-) ; -1826(-) ; -1808(-) ; -1794(+) ; -1776(-) ; -1759(+) ; -1627(+) ; -1620(-) ; -1607(+) ; -1554(-) ; -15…	0.92
AT2G01060	AT2G01060	-306(-)	0.92
AT3G11440	ATMYB65	-1198(-)	0.92
AT4G34680	GATA3	-1869(-) ; -1995(+) ; -1845(-) ; -1793(+) ; -1621(-) ; -1555(-) ; -1543(-) ; -1472(+) ; -1455(+) ; -1339(+) ; -1317(+) ; -1310(-) ; -1210(-) ; -876(+) ; -857(+) ; -782(+) ; -360(-) ; -317(-) ; -289(-) ; -209(-) ; 8(-) ; -1996(+) ; -1956(+) ; -1955(-) ; -1866(+) ; -1865(-) ; -1844(-) ; -1826(-) ; -1808(-) ; -1794(+) ; -1776(-) ; -1759(+) ; -1627(+) ; -1620(-) ; -1607(+) ; -1554(-) ; -1547(+) ; -15…	0.92
AT1G14900	HMGA	-1593(+) ; -1281(+) ; -564(-)	0.92
AT5G22220	E2F1	-1664(-)	0.92
AT1G26260	CIB5	-1918(-) ; -1912(-)	0.91
AT1G23380	KNAT6	-113(+) ; -1875(-) ; -1804(-) ; -1755(+) ; -1468(+) ; -1463(-) ; -1433(-) ; -1246(+) ; -1069(+) ; -732(-) ; -111(+) ; -39(+) ; -28(+)	0.91
AT2G34710	PHB	-638(-) ; -638(-)	0.91
AT4G24470	TIFY1	-1866(-) ; -1415(-) ; -1995(+) ; -1845(-) ; -1793(+) ; -1621(-) ; -1555(-) ; -1543(-) ; -1472(+) ; -1455(+) ; -1339(+) ; -1317(+) ; -1310(-) ; -1210(-) ; -876(+) ; -857(+) ; -782(+) ; -360(-) ; -317(-) ; -289(-) ; -209(-) ; 8(-) ; -1996(+) ; -1956(+) ; -1955(-) ; -1866(+) ; -1865(-) ; -1844(-) ; -1826(-) ; -1808(-) ; -1794(+) ; -1776(-) ; -1759(+) ; -1627(+) ; -1620(-) ; -1607(+) ; -1554(-) ; -15…	0.91
AT5G06950	TGA2	-1990(-) ; -1963(+) ; -1893(-) ; -1882(-) ; -1875(-) ; -1804(-) ; -1776(-) ; -1755(+) ; -1744(-) ; -1536(+) ; -1533(+) ; -1528(+) ; -1525(-) ; -1508(+) ; -1468(+) ; -1463(-) ; -1433(-) ; -1298(-) ; -1295(-) ; -1246(+) ; -1206(-) ; -1198(+) ; -1187(-) ; -1069(+) ; -911(-) ; -864(+) ; -825(-) ; -806(+) ; -732(-) ; -535(+) ; -504(+) ; -379(+) ; -205(-) ; -111(+) ; -96(-) ; -39(+) ; -28(+) ; -112(+)	0.91
AT1G17590	NF-YA8	-1871(-) ; -1858(-) ; -1848(+) ; -1833(-) ; -1757(-) ; -1665(-) ; -1650(-) ; -1587(-) ; -1559(-) ; -1551(+) ; -1494(+) ; -1493(+) ; -1483(-) ; -1476(-) ; -1466(-) ; -1436(-) ; -1423(-) ; -1402(+) ; -1393(+) ; -1349(-) ; -1303(+) ; -1282(+) ; -1272(-) ; -1152(+) ; -1144(-) ; -1114(+) ; -1103(+) ; -1098(+) ; -1096(-) ; -1095(-) ; -1087(-) ; -1066(+) ; -1065(+) ; -1057(-) ; -1050(+) ; -1032(+) ; -10…	0.91
AT3G20910	NF-YA9	-1871(-) ; -1858(-) ; -1848(+) ; -1833(-) ; -1757(-) ; -1665(-) ; -1650(-) ; -1587(-) ; -1559(-) ; -1551(+) ; -1494(+) ; -1493(+) ; -1483(-) ; -1476(-) ; -1466(-) ; -1436(-) ; -1423(-) ; -1402(+) ; -1393(+) ; -1349(-) ; -1303(+) ; -1282(+) ; -1272(-) ; -1152(+) ; -1144(-) ; -1114(+) ; -1103(+) ; -1098(+) ; -1096(-) ; -1095(-) ; -1087(-) ; -1066(+) ; -1065(+) ; -1057(-) ; -1050(+) ; -1032(+) ; -10…	0.91
AT2G45190	YAB1	-1845(+) ; -854(-)	0.91
AT1G59750	ARF1	-1931(+) ; -1723(+)	0.9
AT3G12250	TGA6	-1990(-) ; -1963(+) ; -1893(-) ; -1882(-) ; -1875(-) ; -1804(-) ; -1776(-) ; -1755(+) ; -1744(-) ; -1536(+) ; -1533(+) ; -1528(+) ; -1525(-) ; -1508(+) ; -1468(+) ; -1463(-) ; -1433(-) ; -1298(-) ; -1295(-) ; -1246(+) ; -1206(-) ; -1198(+) ; -1187(-) ; -1069(+) ; -911(-) ; -864(+) ; -825(-) ; -806(+) ; -732(-) ; -535(+) ; -504(+) ; -379(+) ; -205(-) ; -111(+) ; -96(-) ; -39(+) ; -28(+)	0.9
AT1G68920	AT1G68920	-1918(-) ; -1912(-)	0.9
AT1G72830	HAP2C	-1871(-) ; -1858(-) ; -1848(+) ; -1833(-) ; -1757(-) ; -1665(-) ; -1650(-) ; -1587(-) ; -1559(-) ; -1551(+) ; -1494(+) ; -1493(+) ; -1483(-) ; -1476(-) ; -1466(-) ; -1436(-) ; -1423(-) ; -1402(+) ; -1393(+) ; -1349(-) ; -1303(+) ; -1282(+) ; -1272(-) ; -1152(+) ; -1144(-) ; -1114(+) ; -1103(+) ; -1098(+) ; -1096(-) ; -1095(-) ; -1087(-) ; -1066(+) ; -1065(+) ; -1057(-) ; -1050(+) ; -1032(+) ; -10…	0.9
AT4G13640	UNE16	-306(-)	0.9

## Sheet: AGO9
Transcription factors that are coexpressed with AGO9 "AT5G21150" under Environmental stresses:			Pearson correlation coefficient (PCC)
Locus Name	Symbol	Position(Strand)	PCC value
AT2G20180	PIL5	-1014(+) ; -1014(-) ; -822(+) ; -822(-)	0.99
AT1G72830	HAP2C	-1992(+) ; -1987(+) ; -1960(-) ; -1952(-) ; -1929(-) ; -1917(+) ; -1910(+) ; -1908(-) ; -1897(+) ; -1883(+) ; -1876(+) ; -1861(-) ; -1818(-) ; -1796(+) ; -1788(-) ; -1760(+) ; -1732(+) ; -1729(-) ; -1706(+) ; -1692(+) ; -1689(-) ; -1688(-) ; -1656(-) ; -1511(-) ; -1505(-) ; -1469(+) ; -1392(-) ; -1386(-) ; -1356(+) ; -1304(+) ; -1297(+) ; -1279(+) ; -1271(+) ; -1268(-) ; -1244(-) ; -1208(+) ; -12…	0.99
AT1G59750	ARF1	-1372(-)	0.99
AT3G20910	NF-YA9	-1992(+) ; -1987(+) ; -1960(-) ; -1952(-) ; -1929(-) ; -1917(+) ; -1910(+) ; -1908(-) ; -1897(+) ; -1883(+) ; -1876(+) ; -1861(-) ; -1818(-) ; -1796(+) ; -1788(-) ; -1760(+) ; -1732(+) ; -1729(-) ; -1706(+) ; -1692(+) ; -1689(-) ; -1688(-) ; -1656(-) ; -1511(-) ; -1505(-) ; -1469(+) ; -1392(-) ; -1386(-) ; -1356(+) ; -1304(+) ; -1297(+) ; -1279(+) ; -1271(+) ; -1268(-) ; -1244(-) ; -1208(+) ; -12…	0.99
AT4G24470	TIFY1	-1966(+) ; -1769(-) ; -1618(+) ; -1490(+) ; -1345(-) ; -1222(+) ; -1215(-) ; -1211(-) ; -1143(+) ; -983(+) ; -956(+) ; -934(-) ; -852(-) ; -760(+) ; -721(+) ; -720(-) ; -602(-) ; -583(+) ; -528(+) ; -146(+) ; -1990(-) ; -1985(-) ; -1967(+) ; -1915(-) ; -1905(+) ; -1904(-) ; -1878(-) ; -1823(+) ; -1822(-) ; -1768(-) ; -1619(+) ; -1491(+) ; -1484(+) ; -1472(-) ; -1461(-) ; -1344(-) ; -1319(-) ; -12…	0.99
AT5G06960	OBF5	-1937(+) ; -1934(-) ; -1912(-) ; -1878(-) ; -1717(-) ; -1710(+) ; -1698(+) ; -1672(+) ; -1613(+) ; -1610(-) ; -1550(+) ; -1481(+) ; -1442(-) ; -1366(+) ; -1265(+) ; -1260(+) ; -1257(+) ; -1241(-) ; -1233(-) ; -1137(+) ; -1134(+) ; -1131(-) ; -1112(-) ; -1083(-) ; -948(-) ; -795(-) ; -774(-) ; -575(-) ; -519(-) ; -501(+) ; -166(-) ; -164(+) ; -53(-) ; -46(-) ; -24(-) ; 94(-)	0.99
AT4G29000	AT4G29000	-1287(-) ; -1141(+) ; -895(+)	0.99
AT3G02990	ATHSFA1E	-1635(+)	0.99
AT2G30130	ASL5	-1819(+)	0.99
AT4G26150	GATA22	-1824(-) ; -1277(+) ; -1276(-) ; -491(+) ; -375(-) ; -1966(+) ; -1769(-) ; -1618(+) ; -1490(+) ; -1345(-) ; -1222(+) ; -1215(-) ; -1211(-) ; -1143(+) ; -983(+) ; -956(+) ; -934(-) ; -852(-) ; -760(+) ; -721(+) ; -720(-) ; -602(-) ; -583(+) ; -528(+) ; -146(+) ; -1990(-) ; -1985(-) ; -1967(+) ; -1915(-) ; -1905(+) ; -1904(-) ; -1878(-) ; -1823(+) ; -1822(-) ; -1768(-) ; -1619(+) ; -1491(+) ; -1484…	0.98
AT3G26744	ICE1	-1931(+) ; -1931(-) ; -1819(+) ; -1819(-) ; -1714(+) ; -1714(-) ; -1425(+) ; -1425(-) ; -1207(+) ; -1207(-) ; -1030(+) ; -1030(-) ; -1014(+) ; -1014(-) ; -975(+) ; -975(-) ; -822(+) ; -822(-)	0.98
AT4G01250	WRKY22	-1243(+) ; -1912(-) ; -1717(-) ; -1241(-) ; -1233(-) ; -1710(+) ; -1672(+) ; -1241(-) ; -1233(-) ; -795(-) ; -575(-)	0.98
AT5G06950	TGA2	-1937(+) ; -1934(-) ; -1912(-) ; -1878(-) ; -1717(-) ; -1710(+) ; -1698(+) ; -1672(+) ; -1613(+) ; -1610(-) ; -1550(+) ; -1481(+) ; -1442(-) ; -1366(+) ; -1265(+) ; -1260(+) ; -1257(+) ; -1241(-) ; -1233(-) ; -1137(+) ; -1134(+) ; -1131(-) ; -1112(-) ; -1083(-) ; -948(-) ; -795(-) ; -774(-) ; -575(-) ; -519(-) ; -501(+) ; -166(-) ; -164(+) ; -53(-) ; -46(-) ; -24(-) ; 94(-)	0.98
AT1G23380	KNAT6	-1912(-) ; -1717(-) ; -1710(+) ; -1672(+) ; -1481(+) ; -1257(+) ; -1241(-) ; -1233(-) ; -1083(-) ; -795(-) ; -575(-)	0.98
AT2G24260	LRL1	-823(+)	0.98
AT3G24120	AT3G24120	-408(-) ; -251(-)	0.98
AT1G70000	AT1G70000	-1621(-) ; -1620(+) ; -1621(-) ; -1620(-)	0.98
AT4G04890	PDF2	-1537(-) ; -1418(-) ; -752(+)	0.98
AT1G17590	NF-YA8	-1992(+) ; -1987(+) ; -1960(-) ; -1952(-) ; -1929(-) ; -1917(+) ; -1910(+) ; -1908(-) ; -1897(+) ; -1883(+) ; -1876(+) ; -1861(-) ; -1818(-) ; -1796(+) ; -1788(-) ; -1760(+) ; -1732(+) ; -1729(-) ; -1706(+) ; -1692(+) ; -1689(-) ; -1688(-) ; -1656(-) ; -1511(-) ; -1505(-) ; -1469(+) ; -1392(-) ; -1386(-) ; -1356(+) ; -1304(+) ; -1297(+) ; -1279(+) ; -1271(+) ; -1268(-) ; -1244(-) ; -1208(+) ; -12…	0.97
AT3G24650	ABI3	-1078(-) ; -1077(+)	0.97
AT3G05690	UNE8	-1992(+) ; -1987(+) ; -1960(-) ; -1952(-) ; -1929(-) ; -1917(+) ; -1910(+) ; -1908(-) ; -1897(+) ; -1883(+) ; -1876(+) ; -1861(-) ; -1818(-) ; -1796(+) ; -1788(-) ; -1760(+) ; -1732(+) ; -1729(-) ; -1706(+) ; -1692(+) ; -1689(-) ; -1688(-) ; -1656(-) ; -1511(-) ; -1505(-) ; -1469(+) ; -1392(-) ; -1386(-) ; -1356(+) ; -1304(+) ; -1297(+) ; -1279(+) ; -1271(+) ; -1268(-) ; -1244(-) ; -1208(+) ; -12…	0.97
AT5G16820	HSF3	-1635(+)	0.97
AT1G75240	AtHB33	-1987(-) ; -1873(+) ; -1770(+) ; -1729(+) ; -1617(-) ; -1571(-) ; -1566(+) ; -1367(+) ; -1321(-) ; -1297(-) ; -1244(+) ; -1191(+) ; -1070(-) ; -1067(-) ; -1064(-) ; -1009(-) ; -966(-) ; -947(-) ; -944(+) ; -923(-) ; -867(+) ; -866(-) ; -863(-) ; -680(+) ; -663(+) ; -650(-) ; -641(-) ; -603(+) ; -569(-) ; -561(-) ; -402(-) ; -320(-) ; -221(+) ; -179(-) ; -103(-) ; -100(+) ; 35(-)	0.97
AT2G01060	AT2G01060	-408(-) ; -251(-)	0.97
AT4G00730	ANL2	-870(-)	0.97
AT1G46264	AT-HSFB4	-1635(+)	0.97
AT3G24050	GATA1	-884(-) ; -1966(+) ; -1769(-) ; -1618(+) ; -1490(+) ; -1345(-) ; -1222(+) ; -1215(-) ; -1211(-) ; -1143(+) ; -983(+) ; -956(+) ; -934(-) ; -852(-) ; -760(+) ; -721(+) ; -720(-) ; -602(-) ; -583(+) ; -528(+) ; -146(+) ; -1990(-) ; -1985(-) ; -1967(+) ; -1915(-) ; -1905(+) ; -1904(-) ; -1878(-) ; -1823(+) ; -1822(-) ; -1768(-) ; -1619(+) ; -1491(+) ; -1484(+) ; -1472(-) ; -1461(-) ; -1344(-) ; -131…	0.97
AT3G61830	ARF18	-1372(-)	0.97
AT3G14230	RAP2.2	-1989(+) ; -1968(-) ; -1955(-) ; -1940(-) ; -1906(-) ; -1888(+) ; -1877(+) ; -1840(-) ; -1802(-) ; -1767(+) ; -1727(-) ; -1703(+) ; -1649(-) ; -1648(+) ; -1564(-) ; -1563(+) ; -1560(-) ; -1534(+) ; -1498(-) ; -1485(-) ; -1471(+) ; -1460(+) ; -1415(+) ; -1343(+) ; -1332(-) ; -1328(-) ; -1318(+) ; -1299(+) ; -1273(+) ; -1224(-) ; -1219(+) ; -1216(-) ; -1213(+) ; -1209(+) ; -1189(-) ; -1178(+) ; -11…	0.97
AT5G10140	FLC	-1610(+) ; -1598(+)	0.97
AT2G03340	WRKY3	-1234(+) ; -1243(+) ; -1235(+) ; -1234(+) ; -1238(+) ; -1912(-) ; -1717(-) ; -1241(-) ; -1233(-) ; -1710(+) ; -1672(+) ; -1241(-) ; -1233(-) ; -795(-) ; -575(-)	0.97
AT4G17950	AT4G17950	-1568(-) ; -1220(-)	0.97
AT1G51600	TIFY2A	-1966(+) ; -1769(-) ; -1618(+) ; -1490(+) ; -1345(-) ; -1222(+) ; -1215(-) ; -1211(-) ; -1143(+) ; -983(+) ; -956(+) ; -934(-) ; -852(-) ; -760(+) ; -721(+) ; -720(-) ; -602(-) ; -583(+) ; -528(+) ; -146(+) ; -1990(-) ; -1985(-) ; -1967(+) ; -1915(-) ; -1905(+) ; -1904(-) ; -1878(-) ; -1823(+) ; -1822(-) ; -1768(-) ; -1619(+) ; -1491(+) ; -1484(+) ; -1472(-) ; -1461(-) ; -1344(-) ; -1319(-) ; -12…	0.97
AT5G10030	TGA4	-1937(+) ; -1934(-) ; -1912(-) ; -1878(-) ; -1717(-) ; -1710(+) ; -1698(+) ; -1672(+) ; -1613(+) ; -1610(-) ; -1550(+) ; -1481(+) ; -1442(-) ; -1366(+) ; -1265(+) ; -1260(+) ; -1257(+) ; -1241(-) ; -1233(-) ; -1137(+) ; -1134(+) ; -1131(-) ; -1112(-) ; -1083(-) ; -948(-) ; -795(-) ; -774(-) ; -575(-) ; -519(-) ; -501(+) ; -166(-) ; -164(+) ; -53(-) ; -46(-) ; -24(-) ; 94(-)	0.97
AT3G57390	AGL18	-1853(+) ; -1851(+) ; -1610(+) ; -1598(+) ; -1966(-) ; -1760(+) ; -993(+) ; -536(+)	0.97
AT4G13640	UNE16	-408(-) ; -251(-)	0.96
AT1G14900	HMGA	-1250(+) ; -609(+)	0.96
AT1G43700	VIP1	-1724(+)	0.96
AT2G38880	NF-YB1	-1992(+) ; -1987(+) ; -1960(-) ; -1952(-) ; -1929(-) ; -1917(+) ; -1910(+) ; -1908(-) ; -1897(+) ; -1883(+) ; -1876(+) ; -1861(-) ; -1818(-) ; -1796(+) ; -1788(-) ; -1760(+) ; -1732(+) ; -1729(-) ; -1706(+) ; -1692(+) ; -1689(-) ; -1688(-) ; -1656(-) ; -1511(-) ; -1505(-) ; -1469(+) ; -1392(-) ; -1386(-) ; -1356(+) ; -1304(+) ; -1297(+) ; -1279(+) ; -1271(+) ; -1268(-) ; -1244(-) ; -1208(+) ; -12…	0.96
AT2G42400	VOZ2	-54(+)	0.96
AT5G18450	AT5G18450	-1857(-)	0.96
AT1G19485	AT1G19485	-1568(-) ; -1220(-) ; -1797(+) ; -1773(-) ; -1596(+) ; -1400(-) ; -1346(-) ; -1024(-) ; -839(-) ; -562(+) ; -180(+) ; -1846(+) ; -1249(+) ; -608(+) ; -108(+) ; -1248(+) ; -607(+)	0.96
AT2G34710	PHB	-867(-) ; -867(-)	0.96
AT1G77080	FLM	-1610(+) ; -1598(+)	0.96
AT3G20770	EIN3	-779(+) ; -779(-)	0.96
AT3G12250	TGA6	-1937(+) ; -1934(-) ; -1912(-) ; -1878(-) ; -1717(-) ; -1710(+) ; -1698(+) ; -1672(+) ; -1613(+) ; -1610(-) ; -1550(+) ; -1481(+) ; -1442(-) ; -1366(+) ; -1265(+) ; -1260(+) ; -1257(+) ; -1241(-) ; -1233(-) ; -1137(+) ; -1134(+) ; -1131(-) ; -1112(-) ; -1083(-) ; -948(-) ; -795(-) ; -774(-) ; -575(-) ; -519(-) ; -501(+) ; -166(-) ; -164(+) ; -53(-) ; -46(-) ; -24(-) ; 94(-)	0.96
AT5G44180	AT5G44180	-917(-)	0.95
AT3G50410	OBP1	-1998(+) ; -1997(+) ; -1973(-) ; -1895(-) ; -1749(+) ; -1721(-) ; -1678(-) ; -1644(+) ; -1637(+) ; -1631(-) ; -1599(+) ; -1589(+) ; -1581(+) ; -1530(+) ; -1529(+) ; -1494(+) ; -1493(+) ; -1349(-) ; -1342(-) ; -1317(-) ; -1310(-) ; -1185(-) ; -1167(-) ; -1159(-) ; -1152(+) ; -987(+) ; -986(+) ; -959(+) ; -905(-) ; -763(+) ; -738(-) ; -586(+) ; -556(+) ; -545(-) ; -525(+) ; -494(+) ; -482(+) ; -481…	0.95
AT1G75490	AT1G75490	-1857(-)	0.95
AT1G67970	AT-HSFA8	-1635(+)	0.95
AT1G32240	KAN2	-437(-)	0.95
AT4G17750	HSF1	-1635(+)	0.95
AT3G13445	TFIID-1	-1648(+) ; -1218(-) ; -1062(+) ; -889(+) ; -990(+) ; -271(+) ; -270(-) ; -1710(-) ; -1648(+) ; -1636(-) ; -1408(-) ; -1226(-) ; -815(-) ; -406(-) ; -68(+) ; -1630(-) ; -1402(-) ; -809(-) ; -69(+) ; -1704(-) ; -1220(-) ; -516(+) ; -400(-) ; -990(+) ; -271(+) ; -270(-) ; -1705(-) ; -1403(-) ; -1221(-) ; -810(-) ; -401(-) ; -69(+)	0.95
AT5G65080	AGL68	-1610(+) ; -1598(+)	0.95
AT4G12020	WRKY19	-1234(+) ; -1243(+) ; -1235(+) ; -1234(+) ; -1238(+) ; -1912(-) ; -1717(-) ; -1241(-) ; -1233(-) ; -1710(+) ; -1672(+) ; -1241(-) ; -1233(-) ; -795(-) ; -575(-)	0.95
AT2G04880	ZAP1	-1238(+)	0.94
AT1G30970	SUF4	-1698(-)	0.94
AT5G22220	E2F1	-113(-)	0.94
AT1G58100	AT1G58100	-81(-) ; -79(-) ; -79(-) ; -79(-) ; -79(-) ; -80(-) ; -79(-) ; -79(-)	0.94
AT1G18330	EPR1	-1967(-) ; -1223(-) ; -1144(-) ; -761(-)	0.94
AT3G16857	ARR1	-408(-) ; -251(-) ; -1990(-) ; -1319(-) ; -1087(+) ; -670(-) ; -407(+) ; -318(-) ; -250(+) ; -208(-) ; 37(-)	0.93
AT5G37020	ARF8	-1372(-)	0.93
AT3G61150	HD-GL2-1	-870(-)	0.93
AT1G30490	ATHB9	-867(-) ; -867(-) ; -867(-) ; -1321(+)	0.93
AT1G13960	WRKY4	-1234(+) ; -1243(+) ; -1235(+) ; -1234(+) ; -1238(+) ; -1912(-) ; -1717(-) ; -1241(-) ; -1233(-) ; -1710(+) ; -1672(+) ; -1241(-) ; -1233(-) ; -795(-) ; -575(-)	0.93
AT3G22780	TSO1	-1286(-) ; -894(+)	0.92
AT5G05410	DREB2	-1857(-)	0.92
AT5G46760	MYC3	-1014(+) ; -1014(-) ; -822(+) ; -822(-)	0.92
AT4G01280	AT4G01280	-1968(+) ; -1224(+) ; -1145(+) ; -762(+) ; -1967(-) ; -1223(-) ; -1144(-) ; -761(-)	0.92
AT5G65070	AGL69	-1610(+) ; -1598(+)	0.92
AT3G49850	TBP2	77(+)	0.91
AT5G16560	KAN	-437(-)	0.91
AT4G36260	STY2	-655(-)	0.91
AT4G35550	ATWOX13	-948(+) ; -948(-) ; -104(+) ; -104(-)	0.91
AT3G04450	AT3G04450	-408(-) ; -251(-)	0.91
AT1G01720	ATAF1	-1367(+) ; -950(-) ; -1242(+) ; -1234(+)	0.91
AT3G55370	OBP3	-1998(+) ; -1997(+) ; -1973(-) ; -1895(-) ; -1749(+) ; -1721(-) ; -1678(-) ; -1644(+) ; -1637(+) ; -1631(-) ; -1599(+) ; -1589(+) ; -1581(+) ; -1530(+) ; -1529(+) ; -1494(+) ; -1493(+) ; -1349(-) ; -1342(-) ; -1317(-) ; -1310(-) ; -1185(-) ; -1167(-) ; -1159(-) ; -1152(+) ; -987(+) ; -986(+) ; -959(+) ; -905(-) ; -763(+) ; -738(-) ; -586(+) ; -556(+) ; -545(-) ; -525(+) ; -494(+) ; -482(+) ; -481…	0.91
AT5G38140	NF-YC12	-1992(+) ; -1987(+) ; -1960(-) ; -1952(-) ; -1929(-) ; -1917(+) ; -1910(+) ; -1908(-) ; -1897(+) ; -1883(+) ; -1876(+) ; -1861(-) ; -1818(-) ; -1796(+) ; -1788(-) ; -1760(+) ; -1732(+) ; -1729(-) ; -1706(+) ; -1692(+) ; -1689(-) ; -1688(-) ; -1656(-) ; -1511(-) ; -1505(-) ; -1469(+) ; -1392(-) ; -1386(-) ; -1356(+) ; -1304(+) ; -1297(+) ; -1279(+) ; -1271(+) ; -1268(-) ; -1244(-) ; -1208(+) ; -12…	0.91
AT4G34680	GATA3	-885(-) ; -375(+) ; -1966(+) ; -1769(-) ; -1618(+) ; -1490(+) ; -1345(-) ; -1222(+) ; -1215(-) ; -1211(-) ; -1143(+) ; -983(+) ; -956(+) ; -934(-) ; -852(-) ; -760(+) ; -721(+) ; -720(-) ; -602(-) ; -583(+) ; -528(+) ; -146(+) ; -1990(-) ; -1985(-) ; -1967(+) ; -1915(-) ; -1905(+) ; -1904(-) ; -1878(-) ; -1823(+) ; -1822(-) ; -1768(-) ; -1619(+) ; -1491(+) ; -1484(+) ; -1472(-) ; -1461(-) ; -1344…	0.91
AT5G67580	ATTRB2	77(+)	0.9
AT1G26260	CIB5	-823(+)	0.9
AT5G04760	AT5G04760	-530(-) ; -148(-)	0.9
AT4G18880	AT-HSFA4A	-1635(+)	0.9

## Sheet: AGO10
Transcription factors that are coexpressed with AGO10 " AT5G43810" under Environmental stresses:			Pearson correlation coefficient (PCC)
Locus Name	Symbol	Position(Strand)	PCC value
AT1G70000	AT1G70000	-1230(+)	0.99
AT4G24470	TIFY1	-1756(+) ; -1965(-) ; -1957(-) ; -1914(+) ; -1913(-) ; -1875(+) ; -1722(+) ; -1719(-) ; -1454(-) ; -1228(-) ; -1041(-) ; -855(+) ; -837(-) ; -630(+) ; -617(-) ; -585(-) ; -387(-) ; -31(+) ; -4(-) ; -1964(-) ; -1956(-) ; -1915(+) ; -1912(-) ; -1895(+) ; -1894(-) ; -1876(+) ; -1756(+) ; -1755(-) ; -1723(+) ; -1718(-) ; -1622(+) ; -1621(-) ; -1453(-) ; -1281(-) ; -1241(-) ; -1227(-) ; -1217(-) ; -11…	0.99
AT5G06950	TGA2	-886(-) ; 7(+) ; -1825(+) ; -1694(-) ; -1678(-) ; -1617(+) ; -1542(+) ; -1528(-) ; -1526(+) ; -1317(-) ; -1281(-) ; -1254(+) ; -1190(-) ; -1070(+) ; -1067(+) ; -982(-) ; -947(+) ; -884(+) ; -881(-) ; -875(+) ; -869(+) ; -866(+) ; -843(+) ; -818(-) ; -760(+) ; -692(-) ; -650(-) ; -476(+) ; -464(+) ; -287(+) ; -255(+) ; -198(-) ; -148(-) ; -110(-) ; -78(-) ; -75(-) ; -72(-) ; -69(-) ; -66(-) ; -63(…	0.99
AT4G30935	WRKY32	-1678(-) ; -761(+) ; -1825(+) ; -1528(-) ; -1190(-) ; 83(-)	0.99
AT1G72830	HAP2C	-1982(-) ; -1961(+) ; -1908(-) ; -1903(-) ; -1900(+) ; -1897(-) ; -1849(+) ; -1829(+) ; -1769(-) ; -1753(+) ; -1746(+) ; -1701(+) ; -1682(+) ; -1658(+) ; -1620(-) ; -1563(-) ; -1520(-) ; -1519(-) ; -1482(+) ; -1449(-) ; -1389(+) ; -1369(+) ; -1313(-) ; -1287(-) ; -1263(+) ; -1224(+) ; -1214(+) ; -1209(+) ; -1195(+) ; -1193(-) ; -1121(+) ; -1106(+) ; -1103(-) ; -1096(+) ; -1093(-) ; -1062(+) ; -10…	0.99
AT1G09770	CDC5	-252(-)	0.98
AT3G26744	ICE1	-1450(+) ; -1450(-) ; -1268(+) ; -1268(-) ; -1195(+) ; -1195(-) ; -1095(+) ; -1095(-) ; -1054(+) ; -1054(-) ; -888(+) ; -888(-) ; -781(+) ; -781(-) ; -752(+) ; -752(-) ; -714(+) ; -714(-) ; -200(+) ; -200(-)	0.98
AT4G26150	GATA22	-1897(+) ; -1896(-) ; -1624(+) ; -444(+) ; -443(-) ; -1965(-) ; -1957(-) ; -1914(+) ; -1913(-) ; -1875(+) ; -1722(+) ; -1719(-) ; -1454(-) ; -1228(-) ; -1041(-) ; -855(+) ; -837(-) ; -630(+) ; -617(-) ; -585(-) ; -387(-) ; -31(+) ; -4(-) ; -1964(-) ; -1956(-) ; -1915(+) ; -1912(-) ; -1895(+) ; -1894(-) ; -1876(+) ; -1756(+) ; -1755(-) ; -1723(+) ; -1718(-) ; -1622(+) ; -1621(-) ; -1453(-) ; -1281…	0.98
AT1G17590	NF-YA8	-1982(-) ; -1961(+) ; -1908(-) ; -1903(-) ; -1900(+) ; -1897(-) ; -1849(+) ; -1829(+) ; -1769(-) ; -1753(+) ; -1746(+) ; -1701(+) ; -1682(+) ; -1658(+) ; -1620(-) ; -1563(-) ; -1520(-) ; -1519(-) ; -1482(+) ; -1449(-) ; -1389(+) ; -1369(+) ; -1313(-) ; -1287(-) ; -1263(+) ; -1224(+) ; -1214(+) ; -1209(+) ; -1195(+) ; -1193(-) ; -1121(+) ; -1106(+) ; -1103(-) ; -1096(+) ; -1093(-) ; -1062(+) ; -10…	0.98
AT3G20910	NF-YA9	-1982(-) ; -1961(+) ; -1908(-) ; -1903(-) ; -1900(+) ; -1897(-) ; -1849(+) ; -1829(+) ; -1769(-) ; -1753(+) ; -1746(+) ; -1701(+) ; -1682(+) ; -1658(+) ; -1620(-) ; -1563(-) ; -1520(-) ; -1519(-) ; -1482(+) ; -1449(-) ; -1389(+) ; -1369(+) ; -1313(-) ; -1287(-) ; -1263(+) ; -1224(+) ; -1214(+) ; -1209(+) ; -1195(+) ; -1193(-) ; -1121(+) ; -1106(+) ; -1103(-) ; -1096(+) ; -1093(-) ; -1062(+) ; -10…	0.98
AT5G06960	OBF5	-1825(+) ; -1694(-) ; -1678(-) ; -1617(+) ; -1542(+) ; -1528(-) ; -1526(+) ; -1317(-) ; -1281(-) ; -1254(+) ; -1190(-) ; -1070(+) ; -1067(+) ; -982(-) ; -947(+) ; -884(+) ; -881(-) ; -875(+) ; -869(+) ; -866(+) ; -843(+) ; -818(-) ; -760(+) ; -692(-) ; -650(-) ; -476(+) ; -464(+) ; -287(+) ; -255(+) ; -198(-) ; -148(-) ; -110(-) ; -78(-) ; -75(-) ; -72(-) ; -69(-) ; -66(-) ; -63(-) ; -60(-) ; 10(…	0.98
AT2G24260	LRL1	-1489(+) ; -201(+) ; -201(-) ; -202(+) ; -202(-) ; -201(+) ; -201(-) ; -202(+) ; -201(-)	0.98
AT4G00730	ANL2	-1550(-) ; -1134(+)	0.98
AT1G46264	AT-HSFB4	-375(+) ; -134(-) ; -121(-)	0.98
AT3G24650	ABI3	-155(-) ; -154(+)	0.98
AT4G04890	PDF2	-1838(+) ; -1838(-) ; -1420(-) ; -1354(+) ; -1354(-) ; -1344(+) ; -1332(+) ; -924(-)	0.98
AT4G29000	AT4G29000	-1812(+) ; -1801(+)	0.98
AT2G34710	PHB	-1172(-) ; -686(-) ; -447(-) ; -1172(-) ; -686(-) ; -447(-)	0.98
AT1G51600	TIFY2A	-1965(-) ; -1957(-) ; -1914(+) ; -1913(-) ; -1875(+) ; -1722(+) ; -1719(-) ; -1454(-) ; -1228(-) ; -1041(-) ; -855(+) ; -837(-) ; -630(+) ; -617(-) ; -585(-) ; -387(-) ; -31(+) ; -4(-) ; -1964(-) ; -1956(-) ; -1915(+) ; -1912(-) ; -1895(+) ; -1894(-) ; -1876(+) ; -1756(+) ; -1755(-) ; -1723(+) ; -1718(-) ; -1622(+) ; -1621(-) ; -1453(-) ; -1281(-) ; -1241(-) ; -1227(-) ; -1217(-) ; -1166(-) ; -10…	0.98
AT4G01250	WRKY22	-1678(-) ; -761(+) ; -1825(+) ; -1528(-) ; -1190(-) ; 83(-)	0.97
AT3G14230	RAP2.2	-1990(+) ; -1963(+) ; -1955(+) ; -1925(-) ; -1918(-) ; -1916(-) ; -1896(-) ; -1884(+) ; -1877(-) ; -1872(+) ; -1860(+) ; -1851(+) ; -1838(-) ; -1835(+) ; -1790(-) ; -1786(+) ; -1762(+) ; -1757(-) ; -1754(+) ; -1721(+) ; -1720(-) ; -1717(+) ; -1706(-) ; -1663(-) ; -1641(+) ; -1638(-) ; -1608(+) ; -1531(-) ; -1426(+) ; -1417(+) ; -1410(+) ; -1399(-) ; -1396(+) ; -1387(+) ; -1357(+) ; -1354(-) ; -13…	0.97
AT5G54680	ILR3	-202(+) ; -202(-)	0.97
AT1G75240	AtHB33	-1988(-) ; -1985(+) ; -1961(-) ; -1958(+) ; -1888(+) ; -1849(-) ; -1817(+) ; -1750(+) ; -1547(+) ; -1546(-) ; -1479(+) ; -1458(-) ; -1455(+) ; -1439(+) ; -1214(-) ; -1168(-) ; -1132(+) ; -1131(-) ; -1128(+) ; -1103(+) ; -1074(-) ; -1062(-) ; -926(+) ; -830(+) ; -799(+) ; -682(-) ; -629(-) ; -568(-) ; -565(+) ; -515(-) ; -507(+) ; -499(+) ; -472(-) ; -437(+) ; -363(-) ; -349(+) ; -346(+) ; -298(+)…	0.97
AT1G33060	ANAC014	-1871(+)	0.97
AT2G40950	BZIP17	-201(+)	0.97
AT2G03340	WRKY3	-1678(-) ; -761(+) ; -1825(+) ; -1528(-) ; -1190(-) ; 83(-)	0.97
AT3G02990	ATHSFA1E	-375(+) ; -134(-) ; -121(-)	0.97
AT5G44180	AT5G44180	-741(+)	0.97
AT1G67970	AT-HSFA8	-375(+) ; -134(-) ; -121(-)	0.97
AT5G10030	TGA4	-886(-) ; -1825(+) ; -1694(-) ; -1678(-) ; -1617(+) ; -1542(+) ; -1528(-) ; -1526(+) ; -1317(-) ; -1281(-) ; -1254(+) ; -1190(-) ; -1070(+) ; -1067(+) ; -982(-) ; -947(+) ; -884(+) ; -881(-) ; -875(+) ; -869(+) ; -866(+) ; -843(+) ; -818(-) ; -760(+) ; -692(-) ; -650(-) ; -476(+) ; -464(+) ; -287(+) ; -255(+) ; -198(-) ; -148(-) ; -110(-) ; -78(-) ; -75(-) ; -72(-) ; -69(-) ; -66(-) ; -63(-) ; -6…	0.96
AT4G17950	AT4G17950	-1991(+) ; -1352(-) ; -1348(+)	0.96
AT1G23380	KNAT6	-1825(+) ; -1678(-) ; -1528(-) ; -1254(+) ; -1190(-) ; -884(+) ; -875(+) ; -760(+) ; 10(-) ; 83(-)	0.96
AT2G36270	ABI5	-203(-)	0.96
AT3G61150	HD-GL2-1	-1549(+) ; -1077(+) ; -366(+) ; -1550(-) ; -1134(+) ; -1548(+)	0.96
AT5G16820	HSF3	-375(+) ; -134(-) ; -121(-)	0.96
AT1G14900	HMGA	-1847(-) ; -970(-)	0.96
AT2G35530	bZIP16	-203(+)	0.96
AT3G05690	UNE8	-1982(-) ; -1961(+) ; -1908(-) ; -1903(-) ; -1900(+) ; -1897(-) ; -1849(+) ; -1829(+) ; -1769(-) ; -1753(+) ; -1746(+) ; -1701(+) ; -1682(+) ; -1658(+) ; -1620(-) ; -1563(-) ; -1520(-) ; -1519(-) ; -1482(+) ; -1449(-) ; -1389(+) ; -1369(+) ; -1313(-) ; -1287(-) ; -1263(+) ; -1224(+) ; -1214(+) ; -1209(+) ; -1195(+) ; -1193(-) ; -1121(+) ; -1106(+) ; -1103(-) ; -1096(+) ; -1093(-) ; -1062(+) ; -10…	0.96
AT1G06070	AT1G06070	-1242(-)	0.96
AT5G10140	FLC	-388(+) ; -312(-)	0.96
AT3G20770	EIN3	-548(+) ; -548(-)	0.96
AT3G10800	BZIP28	-201(+)	0.95
AT3G24050	GATA1	-1758(+) ; -1965(-) ; -1957(-) ; -1914(+) ; -1913(-) ; -1875(+) ; -1722(+) ; -1719(-) ; -1454(-) ; -1228(-) ; -1041(-) ; -855(+) ; -837(-) ; -630(+) ; -617(-) ; -585(-) ; -387(-) ; -31(+) ; -4(-) ; -1964(-) ; -1956(-) ; -1915(+) ; -1912(-) ; -1895(+) ; -1894(-) ; -1876(+) ; -1756(+) ; -1755(-) ; -1723(+) ; -1718(-) ; -1622(+) ; -1621(-) ; -1453(-) ; -1281(-) ; -1241(-) ; -1227(-) ; -1217(-) ; -11…	0.95
AT5G37020	ARF8	-883(+)	0.95
AT1G19485	AT1G19485	-1991(+) ; -1352(-) ; -1348(+) ; -1834(-) ; -1809(+) ; -1442(-) ; -1337(+) ; -1225(+) ; -838(-) ; -597(-) ; -546(+) ; -427(+) ; -313(-) ; -301(-) ; 43(-) ; -1570(+) ; -1431(+) ; -523(-) ; -456(+) ; 45(-) ; -1847(-) ; -970(-)	0.95
AT3G57390	AGL18	-1741(-) ; -1577(+) ; -276(+) ; -388(+) ; -312(-) ; -1186(+)	0.95
AT1G43700	VIP1	-813(+)	0.95
AT3G12250	TGA6	-1825(+) ; -1694(-) ; -1678(-) ; -1617(+) ; -1542(+) ; -1528(-) ; -1526(+) ; -1317(-) ; -1281(-) ; -1254(+) ; -1190(-) ; -1070(+) ; -1067(+) ; -982(-) ; -947(+) ; -884(+) ; -881(-) ; -875(+) ; -869(+) ; -866(+) ; -843(+) ; -818(-) ; -760(+) ; -692(-) ; -650(-) ; -476(+) ; -464(+) ; -287(+) ; -255(+) ; -198(-) ; -148(-) ; -110(-) ; -78(-) ; -75(-) ; -72(-) ; -69(-) ; -66(-) ; -63(-) ; -60(-) ; 10(…	0.95
AT1G77080	FLM	-388(+) ; -312(-)	0.95
AT2G38880	NF-YB1	-1982(-) ; -1961(+) ; -1908(-) ; -1903(-) ; -1900(+) ; -1897(-) ; -1849(+) ; -1829(+) ; -1769(-) ; -1753(+) ; -1746(+) ; -1701(+) ; -1682(+) ; -1658(+) ; -1620(-) ; -1563(-) ; -1520(-) ; -1519(-) ; -1482(+) ; -1449(-) ; -1389(+) ; -1369(+) ; -1313(-) ; -1287(-) ; -1263(+) ; -1224(+) ; -1214(+) ; -1209(+) ; -1195(+) ; -1193(-) ; -1121(+) ; -1106(+) ; -1103(-) ; -1096(+) ; -1093(-) ; -1062(+) ; -10…	0.95
AT3G50410	OBP1	-1936(+) ; -1931(-) ; -1856(+) ; -1801(-) ; -1744(+) ; -1735(-) ; -1713(+) ; -1673(+) ; -1579(+) ; -1506(+) ; -1501(+) ; -1496(+) ; -1474(-) ; -1445(-) ; -1293(+) ; -1289(+) ; -1246(+) ; -1175(+) ; -1174(+) ; -1158(+) ; -1087(+) ; -1044(-) ; -977(+) ; -744(+) ; -706(-) ; -665(-) ; -664(-) ; -644(-) ; -380(+) ; -340(+) ; -327(+) ; -315(-) ; -291(+) ; -276(+) ; -270(+) ; -216(+) ; -212(+) ; -206(-)…	0.95
AT1G30490	ATHB9	-1172(-) ; -686(-) ; -447(-) ; -1172(-) ; -686(-) ; -447(-) ; -1172(-) ; -686(-) ; -447(-) ; -1458(+) ; -682(+) ; -443(-)	0.95
AT1G78080	RAP2.4	28(-)	0.95
AT2G42400	VOZ2	-149(+)	0.95
AT2G20110	AT2G20110	-958(+) ; -958(-) ; -789(+) ; -789(-) ; -559(+) ; -559(-)	0.94
AT1G69010	BIM2	-202(+) ; -202(-)	0.94
AT1G32240	KAN2	-1792(-) ; -1369(+) ; -1369(-)	0.94
AT3G13445	TFIID-1	-1426(+) ; -1350(-) ; -1347(+) ; -1426(+) ; -1358(-) ; -1347(+) ; -1335(+) ; -526(-) ; -1224(+) ; -599(-) ; -520(-) ; -1352(-) ; -1346(+) ; -1334(+) ; -1207(+) ; -428(+) ; -424(+) ; -1427(+) ; -1353(-) ; -1348(+) ; -1336(+) ; -521(-)	0.94
AT1G18330	EPR1	-1876(-) ; -32(-)	0.94
AT1G08970	HAP5C	-252(-)	0.94
AT3G22780	TSO1	-1811(+)	0.94
AT1G71130	AT1G71130	28(-)	0.94
AT1G13960	WRKY4	-1678(-) ; -761(+) ; -1825(+) ; -1528(-) ; -1190(-) ; 83(-)	0.94
AT4G35580	NTL9	-1871(+)	0.93
AT4G17750	HSF1	-375(+) ; -134(-) ; -121(-)	0.93
AT1G12860	SCRM2	-201(+) ; -201(-)	0.93
AT4G36730	GBF1	-203(+)	0.93
AT5G18450	AT5G18450	30(-) ; -868(+) ; 31(-)	0.93
AT1G75490	AT1G75490	30(-) ; -868(+) ; 31(-)	0.93
AT1G03040	AT1G03040	-202(+) ; -202(-)	0.92
AT3G16857	ARR1	-1241(-) ; -1217(-) ; -1025(-) ; -928(+) ; -923(+) ; -509(+) ; -98(-)	0.92
AT5G65080	AGL68	-388(+) ; -312(-)	0.92
AT5G60450	ARF4	-883(+)	0.92
AT1G54060	ASIL1	-1016(-)	0.92
AT5G46760	MYC3	-204(-) ; -200(+) ; -201(+) ; -201(-) ; -714(+) ; -714(-) ; -200(+) ; -200(-)	0.92
AT4G12020	WRKY19	-1678(-) ; -761(+) ; -1825(+) ; -1528(-) ; -1190(-) ; 83(-)	0.92
AT5G16560	KAN	-1792(-) ; -1369(+) ; -1369(-) ; -1792(+) ; -1369(-)	0.92
AT5G38140	NF-YC12	-1982(-) ; -1961(+) ; -1908(-) ; -1903(-) ; -1900(+) ; -1897(-) ; -1849(+) ; -1829(+) ; -1769(-) ; -1753(+) ; -1746(+) ; -1701(+) ; -1682(+) ; -1658(+) ; -1620(-) ; -1563(-) ; -1520(-) ; -1519(-) ; -1482(+) ; -1449(-) ; -1389(+) ; -1369(+) ; -1313(-) ; -1287(-) ; -1263(+) ; -1224(+) ; -1214(+) ; -1209(+) ; -1195(+) ; -1193(-) ; -1121(+) ; -1106(+) ; -1103(-) ; -1096(+) ; -1093(-) ; -1062(+) ; -10…	0.92
AT2G30590	WRKY21	-1678(-) ; -761(+) ; -1825(+) ; -1528(-) ; -1190(-) ; 83(-)	0.91
AT4G34680	GATA3	-1757(+) ; -1965(-) ; -1957(-) ; -1914(+) ; -1913(-) ; -1875(+) ; -1722(+) ; -1719(-) ; -1454(-) ; -1228(-) ; -1041(-) ; -855(+) ; -837(-) ; -630(+) ; -617(-) ; -585(-) ; -387(-) ; -31(+) ; -4(-) ; -1964(-) ; -1956(-) ; -1915(+) ; -1912(-) ; -1895(+) ; -1894(-) ; -1876(+) ; -1756(+) ; -1755(-) ; -1723(+) ; -1718(-) ; -1622(+) ; -1621(-) ; -1453(-) ; -1281(-) ; -1241(-) ; -1227(-) ; -1217(-) ; -11…	0.91
AT5G44080	AT5G44080	-201(+) ; -201(-)	0.91
AT4G35550	ATWOX13	-1132(+) ; -1132(-) ; -569(+) ; -569(-)	0.9
AT4G18880	AT-HSFA4A	-375(+) ; -134(-) ; -121(-)	0.9
AT1G26260	CIB5	-202(+) ; -201(-) ; -204(-) ; -202(+) ; -202(+) ; -202(-) ; -1489(+) ; -201(+) ; -201(-) ; -201(+) ; -201(-)	0.9
AT4G01280	AT4G01280	-1877(+) ; -33(+) ; -1876(-) ; -32(-)	0.9

## Sheet: RDR1
Transcription factors that are coexpressed with RDR1 "AT1G14790" under Environmental stresses:			Pearson correlation coefficient (PCC)
Locus Name	Symbol	Position(Strand)	PCC value
AT1G01060	LHY	-1406(-) ; -315(+) ; -260(+)	0.82
AT5G13180	NAC083	-1867(-)	0.8
AT4G31920	ARR10	-1878(+) ; -1815(+) ; -1258(+) ; -1108(-) ; -548(-) ; -460(-) ; -281(-) ; -228(-) ; -86(+) ; -81(-) ; 59(-)	0.79
AT1G30650	WRKY14	-555(+) ; -492(+) ; -142(+) ; -1935(-) ; -679(+) ; -578(-) ; -554(+) ; -491(+)	0.77
AT2G33480	NAC041	-1867(-)	0.76
AT3G04060	anac046	-1867(-) ; -1867(-) ; -1867(-) ; -1867(-) ; -1867(-) ; -1867(-) ; -1867(-) ; -643(+) ; -1869(-) ; -1868(+)	0.74
AT1G52150	CNA	12(+)	0.73
AT2G45050	GATA2	-1453(+) ; -1453(-) ; -1453(+) ; -1453(-) ; -1454(+) ; -1454(-) ; -1455(-) ; -1453(+) ; -1454(-) ; -1453(+) ; -1454(+) ; -1454(-) ; -1455(-) ; -1454(+) ; -1455(-) ; -1454(+) ; -1454(-) ; -1826(+) ; -1506(+) ; -1404(+) ; -1168(-) ; -788(-) ; -733(-) ; -537(+) ; -313(-) ; -258(-) ; -239(-) ; 11(+) ; 69(-) ; -1989(-) ; -1973(-) ; -1939(+) ; -1929(+) ; -1928(-) ; -1878(+) ; -1827(+) ; -1815(+) ; -177…	0.73
AT2G46590	DAG2	-1942(+) ; -1941(+) ; -1871(-) ; -1822(+) ; -1721(-) ; -1676(-) ; -1601(+) ; -1592(+) ; -1577(-) ; -1570(+) ; -1458(+) ; -1457(+) ; -1433(-) ; -1397(+) ; -1337(-) ; -1336(-) ; -1284(+) ; -1195(+) ; -1185(+) ; -1127(+) ; -1120(+) ; -1119(+) ; -1023(-) ; -872(-) ; -762(-) ; -736(-) ; -728(+) ; -711(-) ; -667(-) ; -659(-) ; -609(+) ; -511(-) ; -497(-) ; -431(+) ; -398(+) ; -378(-) ; -302(-) ; -301(-…	0.73
AT1G07640	OBP2	-1942(+) ; -1941(+) ; -1871(-) ; -1822(+) ; -1721(-) ; -1676(-) ; -1601(+) ; -1592(+) ; -1577(-) ; -1570(+) ; -1458(+) ; -1457(+) ; -1433(-) ; -1397(+) ; -1337(-) ; -1336(-) ; -1284(+) ; -1195(+) ; -1185(+) ; -1127(+) ; -1120(+) ; -1119(+) ; -1023(-) ; -872(-) ; -762(-) ; -736(-) ; -728(+) ; -711(-) ; -667(-) ; -659(-) ; -609(+) ; -511(-) ; -497(-) ; -431(+) ; -398(+) ; -378(-) ; -302(-) ; -301(-…	0.73
AT4G24060	AT4G24060	-1942(+) ; -1941(+) ; -1871(-) ; -1822(+) ; -1721(-) ; -1676(-) ; -1601(+) ; -1592(+) ; -1577(-) ; -1570(+) ; -1458(+) ; -1457(+) ; -1433(-) ; -1397(+) ; -1337(-) ; -1336(-) ; -1284(+) ; -1195(+) ; -1185(+) ; -1127(+) ; -1120(+) ; -1119(+) ; -1023(-) ; -872(-) ; -762(-) ; -736(-) ; -728(+) ; -711(-) ; -667(-) ; -659(-) ; -609(+) ; -511(-) ; -497(-) ; -431(+) ; -398(+) ; -378(-) ; -302(-) ; -301(-…	0.72
AT1G69810	WRKY36	-493(-) ; -557(-) ; -556(-) ; -493(-) ; -495(-) ; -495(-) ; -558(-) ; -557(-) ; -558(-) ; -494(-) ; -556(-) ; -493(-) ; -556(-) ; -494(-) ; -494(-) ; -494(-) ; -494(-) ; -494(-) ; -555(+) ; -492(+) ; -142(+) ; -1935(-) ; -679(+) ; -578(-) ; -554(+) ; -491(+)	0.72
AT1G03840	MGP	-664(+)	0.72
AT2G46830	CCA1	-1406(-) ; -261(+) ; -261(-)	0.72
AT4G14540	NF-YB3	-1993(+) ; -1978(+) ; -1902(+) ; -1891(+) ; -1883(-) ; -1857(-) ; -1790(+) ; -1776(-) ; -1768(+) ; -1691(+) ; -1684(-) ; -1653(+) ; -1634(+) ; -1610(+) ; -1565(-) ; -1543(+) ; -1509(-) ; -1502(-) ; -1496(-) ; -1486(-) ; -1446(-) ; -1425(+) ; -1410(-) ; -1383(-) ; -1374(-) ; -1276(-) ; -1267(-) ; -1256(-) ; -1231(+) ; -1230(+) ; -1215(+) ; -1199(+) ; -1191(+) ; -1182(-) ; -1169(+) ; -802(+) ; -700…	0.72
AT1G69780	ATHB13	-1978(-) ; 14(+) ; 14(+) ; 13(-) ; -1977(+) ; 9(-) ; 11(-) ; -1979(+) ; 10(-) ; -1977(+) ; 13(-)	0.72
AT4G37940	AGL21	-12(-)	0.7
AT2G42200	SPL9	-1345(-) ; 15(-) ; -1915(+) ; -1365(-) ; -699(+) ; -321(-) ; -129(-) ; 19(-)	0.7
AT2G28810	AT2G28810	-1942(+) ; -1941(+) ; -1871(-) ; -1822(+) ; -1721(-) ; -1676(-) ; -1601(+) ; -1592(+) ; -1577(-) ; -1570(+) ; -1458(+) ; -1457(+) ; -1433(-) ; -1397(+) ; -1337(-) ; -1336(-) ; -1284(+) ; -1195(+) ; -1185(+) ; -1127(+) ; -1120(+) ; -1119(+) ; -1023(-) ; -872(-) ; -762(-) ; -736(-) ; -728(+) ; -711(-) ; -667(-) ; -659(-) ; -609(+) ; -511(-) ; -497(-) ; -431(+) ; -398(+) ; -378(-) ; -302(-) ; -301(-…	0.7
AT1G51700	ADOF1	-1942(+) ; -1941(+) ; -1871(-) ; -1822(+) ; -1721(-) ; -1676(-) ; -1601(+) ; -1592(+) ; -1577(-) ; -1570(+) ; -1458(+) ; -1457(+) ; -1433(-) ; -1397(+) ; -1337(-) ; -1336(-) ; -1284(+) ; -1195(+) ; -1185(+) ; -1127(+) ; -1120(+) ; -1119(+) ; -1023(-) ; -872(-) ; -762(-) ; -736(-) ; -728(+) ; -711(-) ; -667(-) ; -659(-) ; -609(+) ; -511(-) ; -497(-) ; -431(+) ; -398(+) ; -378(-) ; -302(-) ; -301(-…	0.7
AT5G43270	SPL2	15(-) ; -1915(+) ; -1365(-) ; -699(+) ; -321(-) ; -129(-) ; 19(-)	0.69
AT5G24800	ATBZIP9	-391(-) ; -144(-) ; -142(+)	0.69
AT5G45260	ATWRKY52	-493(-) ; -556(-) ; -493(-) ; -495(-) ; -558(-) ; -557(-) ; -558(-) ; -556(-) ; -493(-) ; -556(-) ; -494(-) ; -494(-) ; -494(-) ; -494(-) ; -555(+) ; -492(+) ; -142(+) ; -1935(-) ; -679(+) ; -578(-) ; -554(+) ; -491(+)	0.68
AT5G03150	JKD	-664(+)	0.68
AT5G58010	LRL3	-1840(+) ; -1077(+) ; -1077(-) ; -1037(+) ; -1037(-) ; -1017(+) ; -1017(-) ; -997(+) ; -997(-) ; -977(+) ; -977(-) ; -957(+) ; -957(-) ; -937(+) ; -937(-) ; -917(+) ; -917(-) ; -897(+) ; -897(-)	0.67
AT4G40060	ATHB16	14(+)	0.66
AT1G68150	WRKY9	-493(-) ; -557(-) ; -556(-) ; -493(-) ; -495(-) ; -495(-) ; -558(-) ; -557(-) ; -558(-) ; -494(-) ; -556(-) ; -494(-) ; -494(-) ; -494(-) ; -494(-) ; -494(-) ; -555(+) ; -492(+) ; -142(+) ; -1935(-) ; -679(+) ; -578(-) ; -554(+) ; -491(+)	0.66
AT5G03720	AT-HSFA3	-747(+) ; -365(+)	0.66
AT5G59780	MYB59	-776(-)	0.66
AT1G24260	2018-09-03	-1653(+)	0.66
AT5G48560	AT5G48560	-1840(+) ; -1077(+) ; -1077(-) ; -1037(+) ; -1037(-) ; -1017(+) ; -1017(-) ; -997(+) ; -997(-) ; -977(+) ; -977(-) ; -957(+) ; -957(-) ; -937(+) ; -937(-) ; -917(+) ; -917(-) ; -897(+) ; -897(-)	0.66
AT5G07100	WRKY26	-493(-) ; -557(-) ; -494(-) ; -493(-) ; -492(-) ; -555(+) ; -492(+) ; -142(+) ; -1935(-) ; -679(+) ; -578(-) ; -554(+) ; -491(+)	0.65
AT5G08330	AT5G08330	-416(-) ; -414(-) ; -414(-) ; -415(-) ; -414(-)	0.64
AT3G57230	AGL16	-12(-) ; -1653(+)	0.64
AT1G25560	TEM1	-1668(-) ; -1992(+) ; -1666(-) ; -1633(+) ; -1625(-) ; -1561(+) ; -1558(+) ; -1320(-) ; -1268(-) ; -1210(+) ; -707(-) ; -690(+)	0.64
AT5G49520	WRKY48	-494(-) ; -555(+) ; -492(+) ; -142(+) ; -1935(-) ; -679(+) ; -578(-) ; -554(+) ; -491(+)	0.64
AT3G01220	ATHB20	-1978(-) ; 14(+) ; 14(+) ; 13(-) ; -1977(+) ; 9(-) ; 11(-) ; -1979(+) ; 10(-) ; -1977(+) ; 13(-)	0.64
AT2G01760	ARR14	-1454(+) ; -1454(-) ; -1878(+) ; -1815(+) ; -1258(+) ; -1108(-) ; -548(-) ; -460(-) ; -281(-) ; -228(-) ; -86(+) ; -81(-) ; 59(-)	0.64
AT1G69690	TCP15	-415(-)	0.63
AT1G69310	WRKY57	-557(-) ; -555(+) ; -492(+) ; -142(+) ; -1935(-) ; -679(+) ; -578(-) ; -554(+) ; -491(+)	0.62
AT1G68840	TEM2	-1668(-) ; -1559(+)	0.62
AT3G07340	AT3G07340	-1840(+) ; -1077(+) ; -1077(-) ; -1037(+) ; -1037(-) ; -1017(+) ; -1017(-) ; -997(+) ; -997(-) ; -977(+) ; -977(-) ; -957(+) ; -957(-) ; -937(+) ; -937(-) ; -917(+) ; -917(-) ; -897(+) ; -897(-)	0.62
AT2G40750	ATWRKY54	-493(-) ; -558(-) ; -557(-) ; -556(-) ; -493(-) ; -556(-) ; -494(-) ; -494(-) ; -494(-) ; -555(+) ; -492(+) ; -142(+) ; -1935(-) ; -679(+) ; -578(-) ; -554(+) ; -491(+)	0.62
AT3G09600	AT3G09600	-1406(+) ; -315(-) ; -1405(-) ; -315(+)	0.62
AT5G60120	TOE2	-566(-)	0.61
AT1G35560	AT1G35560	-416(-) ; -414(-) ; -414(-) ; -414(-) ; -415(-) ; -414(-) ; -415(-)	0.61
AT5G25830	GATA12	-1453(+) ; -1453(-) ; -1453(+) ; -1453(-) ; -1454(+) ; -1454(-) ; -1455(-) ; -1453(+) ; -1454(-) ; -1453(+) ; -1454(+) ; -1454(-) ; -1455(-) ; -1454(+) ; -1455(-) ; -1454(+) ; -1454(-) ; -1454(+) ; -1454(-) ; -1826(+) ; -1506(+) ; -1404(+) ; -1168(-) ; -788(-) ; -733(-) ; -537(+) ; -313(-) ; -258(-) ; -239(-) ; 11(+) ; 69(-) ; -1989(-) ; -1973(-) ; -1939(+) ; -1929(+) ; -1928(-) ; -1878(+) ; -182…	0.61

## Sheet: RDR2
Transcription factors that are coexpressed with RDR2 "AT4G11130" under Hormone treatments:			Pearson correlation coefficient (PCC)
Locus Name	Symbol	Position(Strand)	PCC value
AT4G17950	AT4G17950	-264(+)	0.99
AT3G26744	ICE1	-1142(+) ; -1142(-) ; -1035(+) ; -1035(-) ; -995(+) ; -995(-) ; -619(+) ; -619(-) ; -607(+) ; -607(-) ; -173(+) ; -173(-)	0.99
AT5G06960	OBF5	-1976(+) ; -1961(+) ; -1847(+) ; -1803(+) ; -1702(+) ; -1699(-) ; -1452(+) ; -1449(-) ; -1440(-) ; -1430(-) ; -1414(-) ; -1402(-) ; -1153(+) ; -1108(-) ; -1055(-) ; -1022(+) ; -991(+) ; -965(-) ; -959(-) ; -948(+) ; -759(+) ; -700(-) ; -632(+) ; -624(+) ; -615(+) ; -590(+) ; -573(-) ; -515(-) ; -425(+) ; -363(-) ; -273(+) ; -242(-) ; -190(+) ; -39(-) ; -25(-) ; 5(-) ; 11(+) ; 14(+) ; 17(+) ; 52(-…	0.99
AT3G50410	OBP1	-1986(+) ; -1959(+) ; -1954(+) ; -1841(-) ; -1820(-) ; -1788(-) ; -1767(-) ; -1722(-) ; -1721(-) ; -1708(-) ; -1672(-) ; -1671(-) ; -1634(-) ; -1633(-) ; -1604(-) ; -1540(+) ; -1428(-) ; -1427(-) ; -1354(-) ; -1323(-) ; -1259(+) ; -1189(+) ; -1186(-) ; -1185(-) ; -1170(+) ; -1166(-) ; -1123(+) ; -1104(-) ; -1070(+) ; -1048(+) ; -1012(+) ; -970(+) ; -924(+) ; -893(+) ; -778(+) ; -757(+) ; -723(+) …	0.98
AT4G26150	GATA22	-1551(-) ; -216(-) ; -1617(+) ; -1611(+) ; -1610(-) ; -1574(-) ; -1418(-) ; -1343(+) ; -1275(-) ; -1039(-) ; -987(+) ; -790(+) ; -676(-) ; -315(+) ; -229(-) ; -182(+) ; -181(-) ; -1922(+) ; -1902(+) ; -1847(+) ; -1648(+) ; -1618(+) ; -1612(+) ; -1609(-) ; -1591(-) ; -1579(+) ; -1573(-) ; -1550(+) ; -1549(-) ; -1546(-) ; -1490(-) ; -1452(+) ; -1443(-) ; -1417(-) ; -1358(-) ; -1344(+) ; -1280(+) ; …	0.98
AT1G23380	KNAT6	-1805(+) ; -1024(+) ; -1803(+) ; -1699(-) ; -1449(-) ; -1108(-) ; -1022(+) ; -700(-) ; -425(+) ; -273(+) ; -242(-) ; 5(-)	0.98
AT3G05690	UNE8	-1942(-) ; -1895(+) ; -1889(-) ; -1879(+) ; -1873(+) ; -1863(-) ; -1845(-) ; -1805(-) ; -1719(-) ; -1614(-) ; -1593(+) ; -1584(+) ; -1582(-) ; -1543(+) ; -1534(-) ; -1492(+) ; -1486(-) ; -1390(+) ; -1387(-) ; -1381(+) ; -1370(+) ; -1369(+) ; -1367(-) ; -1360(+) ; -1302(-) ; -1297(-) ; -1278(-) ; -1213(-) ; -1149(+) ; -1147(-) ; -1142(+) ; -1089(-) ; -1078(-) ; -1035(+) ; -977(-) ; -935(+) ; -933(…	0.98
AT2G20110	AT2G20110	-1660(+) ; -1660(-)	0.98
AT4G24470	TIFY1	-209(+) ; -1617(+) ; -1611(+) ; -1610(-) ; -1574(-) ; -1418(-) ; -1343(+) ; -1275(-) ; -1039(-) ; -987(+) ; -790(+) ; -676(-) ; -315(+) ; -229(-) ; -182(+) ; -181(-) ; -1922(+) ; -1902(+) ; -1847(+) ; -1648(+) ; -1618(+) ; -1612(+) ; -1609(-) ; -1591(-) ; -1579(+) ; -1573(-) ; -1550(+) ; -1549(-) ; -1546(-) ; -1490(-) ; -1452(+) ; -1443(-) ; -1417(-) ; -1358(-) ; -1344(+) ; -1280(+) ; -1274(-) ; …	0.98
AT3G24050	GATA1	-1617(+) ; -1611(+) ; -1610(-) ; -1574(-) ; -1418(-) ; -1343(+) ; -1275(-) ; -1039(-) ; -987(+) ; -790(+) ; -676(-) ; -315(+) ; -229(-) ; -182(+) ; -181(-) ; -1922(+) ; -1902(+) ; -1847(+) ; -1648(+) ; -1618(+) ; -1612(+) ; -1609(-) ; -1591(-) ; -1579(+) ; -1573(-) ; -1550(+) ; -1549(-) ; -1546(-) ; -1490(-) ; -1452(+) ; -1443(-) ; -1417(-) ; -1358(-) ; -1344(+) ; -1280(+) ; -1274(-) ; -1130(+) ;…	0.97
AT4G30935	WRKY32	-243(+) ; -244(+) ; -243(+) ; -247(+) ; -1804(+) ; -1449(-) ; -274(+) ; -242(-) ; -1699(-) ; -425(+) ; -242(-)	0.97
AT1G51600	TIFY2A	-1617(+) ; -1611(+) ; -1610(-) ; -1574(-) ; -1418(-) ; -1343(+) ; -1275(-) ; -1039(-) ; -987(+) ; -790(+) ; -676(-) ; -315(+) ; -229(-) ; -182(+) ; -181(-) ; -1922(+) ; -1902(+) ; -1847(+) ; -1648(+) ; -1618(+) ; -1612(+) ; -1609(-) ; -1591(-) ; -1579(+) ; -1573(-) ; -1550(+) ; -1549(-) ; -1546(-) ; -1490(-) ; -1452(+) ; -1443(-) ; -1417(-) ; -1358(-) ; -1344(+) ; -1280(+) ; -1274(-) ; -1130(+) ;…	0.97
AT1G70000	AT1G70000	-793(-) ; -231(+) ; -792(+) ; -230(-) ; -793(-) ; -231(+) ; -231(+)	0.97
AT4G04890	PDF2	-1657(+) ; -1657(-) ; -1649(-) ; -562(-)	0.97
AT4G34680	GATA3	-1617(+) ; -1611(+) ; -1610(-) ; -1574(-) ; -1418(-) ; -1343(+) ; -1275(-) ; -1039(-) ; -987(+) ; -790(+) ; -676(-) ; -315(+) ; -229(-) ; -182(+) ; -181(-) ; -1922(+) ; -1902(+) ; -1847(+) ; -1648(+) ; -1618(+) ; -1612(+) ; -1609(-) ; -1591(-) ; -1579(+) ; -1573(-) ; -1550(+) ; -1549(-) ; -1546(-) ; -1490(-) ; -1452(+) ; -1443(-) ; -1417(-) ; -1358(-) ; -1344(+) ; -1280(+) ; -1274(-) ; -1130(+) ;…	0.97
AT2G01060	AT2G01060	-1131(-) ; -494(+)	0.97
AT5G44180	AT5G44180	-524(-)	0.97
AT3G03450	RGL2	-684(+)	0.96
AT5G66320	GATA5	-210(+) ; -1617(+) ; -1611(+) ; -1610(-) ; -1574(-) ; -1418(-) ; -1343(+) ; -1275(-) ; -1039(-) ; -987(+) ; -790(+) ; -676(-) ; -315(+) ; -229(-) ; -182(+) ; -181(-) ; -1922(+) ; -1902(+) ; -1847(+) ; -1648(+) ; -1618(+) ; -1612(+) ; -1609(-) ; -1591(-) ; -1579(+) ; -1573(-) ; -1550(+) ; -1549(-) ; -1546(-) ; -1490(-) ; -1452(+) ; -1443(-) ; -1417(-) ; -1358(-) ; -1344(+) ; -1280(+) ; -1274(-) ; …	0.96
AT5G05410	DREB2	67(+)	0.96
AT5G06839	bZIP65	-703(+) ; -703(+) ; -703(+)	0.96
AT3G22780	TSO1	-1518(-) ; -328(+)	0.96
AT1G46264	AT-HSFB4	-1462(-) ; -982(+) ; -945(+) ; -72(-)	0.96
AT5G17490	RGL3	-684(+)	0.96
AT5G10030	TGA4	-703(+) ; -1976(+) ; -1961(+) ; -1847(+) ; -1803(+) ; -1702(+) ; -1699(-) ; -1452(+) ; -1449(-) ; -1440(-) ; -1430(-) ; -1414(-) ; -1402(-) ; -1153(+) ; -1108(-) ; -1055(-) ; -1022(+) ; -991(+) ; -965(-) ; -959(-) ; -948(+) ; -759(+) ; -700(-) ; -632(+) ; -624(+) ; -615(+) ; -590(+) ; -573(-) ; -515(-) ; -425(+) ; -363(-) ; -273(+) ; -242(-) ; -190(+) ; -39(-) ; -25(-) ; 5(-) ; 11(+) ; 14(+) ; 17…	0.96
AT3G50060	AtMYB77	-704(-) ; 30(+) ; -705(-)	0.96
AT3G20910	NF-YA9	-1942(-) ; -1895(+) ; -1889(-) ; -1879(+) ; -1873(+) ; -1863(-) ; -1845(-) ; -1805(-) ; -1719(-) ; -1614(-) ; -1593(+) ; -1584(+) ; -1582(-) ; -1543(+) ; -1534(-) ; -1492(+) ; -1486(-) ; -1390(+) ; -1387(-) ; -1381(+) ; -1370(+) ; -1369(+) ; -1367(-) ; -1360(+) ; -1302(-) ; -1297(-) ; -1278(-) ; -1213(-) ; -1149(+) ; -1147(-) ; -1142(+) ; -1089(-) ; -1078(-) ; -1035(+) ; -977(-) ; -935(+) ; -933(…	0.96
AT1G19485	AT1G19485	-264(+) ; -1833(-) ; -920(-) ; -140(+) ; -1900(-) ; -1313(+)	0.96
AT2G45190	YAB1	-1348(-)	0.95
AT4G13640	UNE16	-1131(-) ; -494(+)	0.95
AT4G29000	AT4G29000	-1519(-) ; -329(+)	0.95
AT1G72830	HAP2C	-1942(-) ; -1895(+) ; -1889(-) ; -1879(+) ; -1873(+) ; -1863(-) ; -1845(-) ; -1805(-) ; -1719(-) ; -1614(-) ; -1593(+) ; -1584(+) ; -1582(-) ; -1543(+) ; -1534(-) ; -1492(+) ; -1486(-) ; -1390(+) ; -1387(-) ; -1381(+) ; -1370(+) ; -1369(+) ; -1367(-) ; -1360(+) ; -1302(-) ; -1297(-) ; -1278(-) ; -1213(-) ; -1149(+) ; -1147(-) ; -1142(+) ; -1089(-) ; -1078(-) ; -1035(+) ; -977(-) ; -935(+) ; -933(…	0.95
AT5G06950	TGA2	-1976(+) ; -1961(+) ; -1847(+) ; -1803(+) ; -1702(+) ; -1699(-) ; -1452(+) ; -1449(-) ; -1440(-) ; -1430(-) ; -1414(-) ; -1402(-) ; -1153(+) ; -1108(-) ; -1055(-) ; -1022(+) ; -991(+) ; -965(-) ; -959(-) ; -948(+) ; -759(+) ; -700(-) ; -632(+) ; -624(+) ; -615(+) ; -590(+) ; -573(-) ; -515(-) ; -425(+) ; -363(-) ; -273(+) ; -242(-) ; -190(+) ; -39(-) ; -25(-) ; 5(-) ; 11(+) ; 14(+) ; 17(+) ; 52(-…	0.95
AT5G13790	AGL15	-1674(-) ; -546(-)	0.95
AT1G17590	NF-YA8	-1942(-) ; -1895(+) ; -1889(-) ; -1879(+) ; -1873(+) ; -1863(-) ; -1845(-) ; -1805(-) ; -1719(-) ; -1614(-) ; -1593(+) ; -1584(+) ; -1582(-) ; -1543(+) ; -1534(-) ; -1492(+) ; -1486(-) ; -1390(+) ; -1387(-) ; -1381(+) ; -1370(+) ; -1369(+) ; -1367(-) ; -1360(+) ; -1302(-) ; -1297(-) ; -1278(-) ; -1213(-) ; -1149(+) ; -1147(-) ; -1142(+) ; -1089(-) ; -1078(-) ; -1035(+) ; -977(-) ; -935(+) ; -933(…	0.95
AT1G55110	AtIDD7	-109(+)	0.94
AT3G57390	AGL18	-1674(-) ; -546(-) ; -1320(+) ; -1677(-) ; -549(-) ; -1672(-)	0.94
AT3G04450	AT3G04450	-494(+)	0.94
AT4G36260	STY2	-1587(+) ; -741(-) ; -528(-) ; -123(+) ; -42(+)	0.94
AT1G67970	AT-HSFA8	-1462(-) ; -982(+) ; -945(+) ; -72(-)	0.94
AT3G24120	AT3G24120	-1131(-) ; -494(+)	0.94
AT4G21750	ATML1	-1657(+) ; -1657(-) ; -1649(-) ; -562(-)	0.93
AT3G13445	TFIID-1	-235(-) ; -1323(+)	0.93
AT3G16870	GATA17	-1551(-) ; -216(-) ; -1617(+) ; -1611(+) ; -1610(-) ; -1574(-) ; -1418(-) ; -1343(+) ; -1275(-) ; -1039(-) ; -987(+) ; -790(+) ; -676(-) ; -315(+) ; -229(-) ; -182(+) ; -181(-) ; -1922(+) ; -1902(+) ; -1847(+) ; -1648(+) ; -1618(+) ; -1612(+) ; -1609(-) ; -1591(-) ; -1579(+) ; -1573(-) ; -1550(+) ; -1549(-) ; -1546(-) ; -1490(-) ; -1452(+) ; -1443(-) ; -1417(-) ; -1358(-) ; -1344(+) ; -1280(+) ; …	0.93
AT5G16820	HSF3	-1462(-) ; -982(+) ; -945(+) ; -72(-)	0.93
AT2G38340	DREB19	67(+)	0.93
AT3G14230	RAP2.2	-1903(-) ; -1812(+) ; -1784(-) ; -1783(+) ; -1750(-) ; -1687(+) ; -1660(+) ; -1657(-) ; -1654(+) ; -1649(-) ; -1646(+) ; -1619(-) ; -1613(-) ; -1608(+) ; -1595(+) ; -1586(+) ; -1580(-) ; -1551(-) ; -1545(+) ; -1497(-) ; -1476(+) ; -1469(+) ; -1453(-) ; -1442(+) ; -1416(+) ; -1378(+) ; -1362(+) ; -1357(+) ; -1328(+) ; -1286(-) ; -1273(+) ; -1262(-) ; -1244(+) ; -1241(-) ; -1131(-) ; -1127(+) ; -10…	0.93
AT3G63350	AT-HSFA7B	-1462(-) ; -982(+) ; -945(+) ; -72(-)	0.93
AT3G02990	ATHSFA1E	-1462(-) ; -982(+) ; -945(+) ; -72(-)	0.93
AT4G01250	WRKY22	-244(+) ; -1804(+) ; -1449(-) ; -274(+) ; -242(-) ; -1699(-) ; -425(+) ; -242(-)	0.92
AT3G12250	TGA6	-1976(+) ; -1961(+) ; -1847(+) ; -1803(+) ; -1702(+) ; -1699(-) ; -1452(+) ; -1449(-) ; -1440(-) ; -1430(-) ; -1414(-) ; -1402(-) ; -1153(+) ; -1108(-) ; -1055(-) ; -1022(+) ; -991(+) ; -965(-) ; -959(-) ; -948(+) ; -759(+) ; -700(-) ; -632(+) ; -624(+) ; -615(+) ; -590(+) ; -573(-) ; -515(-) ; -425(+) ; -363(-) ; -273(+) ; -242(-) ; -190(+) ; -39(-) ; -25(-) ; 5(-) ; 11(+) ; 14(+) ; 17(+) ; 52(-…	0.92
AT5G18450	AT5G18450	67(+)	0.91
AT5G66730	AT5G66730	-109(+)	0.91
AT4G17750	HSF1	-1462(-) ; -982(+) ; -945(+) ; -72(-)	0.91
AT2G38880	NF-YB1	-1942(-) ; -1895(+) ; -1889(-) ; -1879(+) ; -1873(+) ; -1863(-) ; -1845(-) ; -1805(-) ; -1719(-) ; -1614(-) ; -1593(+) ; -1584(+) ; -1582(-) ; -1543(+) ; -1534(-) ; -1492(+) ; -1486(-) ; -1390(+) ; -1387(-) ; -1381(+) ; -1370(+) ; -1369(+) ; -1367(-) ; -1360(+) ; -1302(-) ; -1297(-) ; -1278(-) ; -1213(-) ; -1149(+) ; -1147(-) ; -1142(+) ; -1089(-) ; -1078(-) ; -1035(+) ; -977(-) ; -935(+) ; -933(…	0.91
AT3G16857	ARR1	-1131(-) ; -494(+) ; -1902(+) ; -1648(+) ; -1443(-) ; -1358(-) ; -1280(+) ; -1130(+) ; -979(+) ; -662(+) ; -561(+) ; -499(+) ; -490(-) ; -194(-) ; 39(-)	0.91
AT4G36620	GATA19	-1617(+) ; -1611(+) ; -1610(-) ; -1574(-) ; -1418(-) ; -1343(+) ; -1275(-) ; -1039(-) ; -987(+) ; -790(+) ; -676(-) ; -315(+) ; -229(-) ; -182(+) ; -181(-) ; -1922(+) ; -1902(+) ; -1847(+) ; -1648(+) ; -1618(+) ; -1612(+) ; -1609(-) ; -1591(-) ; -1579(+) ; -1573(-) ; -1550(+) ; -1549(-) ; -1546(-) ; -1490(-) ; -1452(+) ; -1443(-) ; -1417(-) ; -1358(-) ; -1344(+) ; -1280(+) ; -1274(-) ; -1130(+) ;…	0.91

[truncated: 5 more sheets: RDR6, DCL1, DCL2, DCL3, DCL4]
