# Supplementary material for: Effects of Abscisic Acid and Salicylic Acid on Gene Expression in the Antiviral RNA Silencing Pathway in Arabidopsis
Source: Int J Mol Sci. 2019 May 23;20(10):2538. doi: 10.3390/ijms20102538 (PMC6566719; doi:10.3390/ijms20102538)
Supplement: Supplementary file 1 [file ijms-20-02538-s001.zip › Table S2.xlsx]

## Sheet: Sheet1
Table S2: Conditions of the public microarray data compiled in ExPath 2.0 and used by PlantPan 2.0 for co-expression analyses.
Treatment		Time							Tissue
Biotic Stress	Phytophthora infestans	6 hr	12 hr	24 hr					leave, Phytophthora infestans
	P. syringae pv. Tomato DC3000	1 hr	4 h4						leave, infiltrated with 100µg/ml LPS from P.syringae pv.tomato DC3000
Hormone treatment	ACC	30 min	1 hr	3 hr					7-day-old seedlings, ACC
	IAA	30 min	1 hr	3 hr					7-day-old seedlings, IAA
	GA-3	30 min	1 hr	3 hr					7-day-old seedlings, GA-3
	Brassionolide	1 hr	3 hr						7-day-old seedlings, Brassinolide
	Cytokinin	1 hr	3 hr						7-day-old seedlings
	Abscisic acid	1 hr	3 hr						-day-old seedlings, ABA (10 uM)
	Methyl jasmonate	1 hr	3 hr						7-day-old seedlings, Methyl Jasmonate (10 uM)
	Gibbrelein	3 hr	6 hr	9 hr					seeds, gibberellin (5 uM), 3hr
Abiotic Stress	Cold (4 oC)	1 hr	3 hr	6 hr	12 hr	24 hr			root/shoot
	osmotic stress	1 hr	3 hr	6 hr	12 hr	24 hr			root/shoot
	Salt	1 hr	3 hr	6 hr	12 hr	24 hr			root/shoot
	Drought	15 min	30 min	1 hr	3 hr	6 hr	12 hr	24 hr	root/shoot
	Genotoxic	1 hr	3 hr	6 hr	12 hr	24 hr			root/shoot
	Oxidative stress	30 min	1 hr	3 hr	6 hr	24 hr			root/shoot
	UV-B	30 min	1 hr	3 hr	6 hr	12 hr	24 hr		root/shoot
	Wounding	30 min	1 hr	3 hr	6 hr	12 hr	24 hr		root/shoot
	Heat (38 oC)	15 min	30 min	1 hr	3 hr	6 hr	12 hr		root/shoot
	Source: http://expath.itps.ncku.edu.tw/degs/arabidopsis/step1.php
