# Supplementary material for: Effects of Abscisic Acid and Salicylic Acid on Gene Expression in the Antiviral RNA Silencing Pathway in Arabidopsis
Source: Int J Mol Sci. 2019 May 23;20(10):2538. doi: 10.3390/ijms20102538 (PMC6566719; doi:10.3390/ijms20102538)
Supplement: Supplementary file 1 [file ijms-20-02538-s001.zip › Table S3.xlsx]

## Sheet: Sheet1
	Table S3: Primers used in the study
	Fw	Rv
DCL1	ccgcagaagaaaatggctca	aaagctgcaagtgcgttcctc
DCL2	tcgattctttcacggttgagg	atcagaggcctttgctgtgtg
DCL3	gagaagcaaggcctgacaaga	agcaattccacgactgcaga
DCL4	aggcttcctcaaaaggccat	ggttttgctgcttggtcca
RDR1	agctccaccgttgatctcgat	tttgaggccacatcaagcg
RDR2	cgctttccgtgaaagatttgc	gcagcttttctcgaaccatcc
RDR6	aaagctatccggccatgcat	tgacagcacggcctaaactctt
AGO1	ctggtggcatgataaaggaattgcttat	ccttgcggattgcatcaagttca
AGO2	gaaggatgtaccacgaggcaa	tgaagaggcaagcgaagca
AGO3	ccgccacaactagcaaagatg	accgtacctgaaggcacattg
AGO4	ccaggaccaatctctgttgca	ttggcgacgttgtctttgag
AGO6	gctcatcttgcagcagctcaa	acattctcgtgcagacgtgga
AGO7	gtgccaccggcttattatgct	ggaatcgtctttggaggacca
AGO10	tatacctatgcgcggtgcact	tccggttccaggtagaaacgt
Actin	ggtaacattgtgctcagtggtgg	ctcggccttggagatccacatc
